# Supplementary material for: Phospho-regulation of the Shugoshin - Condensin interaction at the centromere in budding yeast
Source: PLoS Genet. 2020 Aug 18;16(8):e1008569. doi: 10.1371/journal.pgen.1008569 (PMC7454948; doi:10.1371/journal.pgen.1008569)
Supplement: S3 Table — (XLS) [file pgen.1008569.s007.xls]

## Sheet: Orbi_0321_01
id	Peptide IDs	Oxidation (M) Site IDs	Phospho (STY) Site IDs	Oxidation (M) Site Positions	Phospho (STY) Site Positions	Protein IDs	Peptide Counts	Protein Names	Gene Names	Protein Descriptions	Uniprot	SGD	Pfam	Pfam Names	Pfam Descriptions	Sequence Motifs	Phospho Motifs	Proteins	Peptides (seq)	Peptides (seq/mod)	Razor Peptides (seq)	Razor Peptides (seq/mod)	Unique Peptides (seq)	Unique Peptides (seq/mod)	Peptides (seq) A	Razor Peptides (seq) A	Unique Peptides (seq) A	Sequence Coverage [%]	Unique + Razor Sequence Coverage [%]	Unique Sequence Coverage [%]	Mol. Weight [kDa]	Sequence Length	Slice Average	Slice 1	Experiment A	PEP	Intensity	Intensity A	Reverse	Contaminant
0	76;165;612;791;875;1062;1088;1116;1192;1702;1794;1861;1925;1926;2235;2307	0		150		IPI:CON_00009865.2|SWISS-PROT:P13645|TREMBL:A6NK80|ENSEMBL:ENSP00000269576|REFSEQ:NP_000412|H-INV:HIT000051206|VEGA:OTTHUMP00000165049;OTTHUMP00000181319;IPI:CON_00703407.2|TREMBL:Q148H6|ENSEMBL:ENSBTAP00000018077|REFSEQ:NP_001073844;IPI:CON_18266793|SWISS-PROT:O76014|K1M7_HUMAN;IPI:CON_6685565|SWISS-PROT:O76013|K1M6_HUMAN;IPI:CON_18266794|SWISS-PROT:O76015|K1M8_HUMAN;IPI:CON_6016414|SWISS-PROT:Q…	16;3;1;1;1;1;1;1;1;1	Keratin, type I cytoskeletal 10;Cytokeratin-10	KRT10;KPP	Keratin, type I cytoskeletal 10	P13645;A6NK80		PF00038	Filament	Intermediate filament protein			10	16	17	16	17	13	13	16	16	13	25.1	25.1	20.9	59.51	593	1	19	19	1.6417e-69	20122000	20122000		+
1	792;1468;2056;2060	1;2;3		234;245;326		IPI:CON_00019359.3|SWISS-PROT:P35527|ENSEMBL:ENSP00000246662|REFSEQ:NP_000217|H-INV:HIT000326846|VEGA:OTTHUMP00000164967;OTTHUMP00000181348	4	Keratin, type I cytoskeletal 9;Cytokeratin-9	KRT9	Keratin, type I cytoskeletal 9	P35527		PF00038	Filament	Intermediate filament protein			1	4	4	4	4	4	4	4	4	4	6.6	6.6	6.6	62.129	623	1	5	5	3.7172e-14	3503800	3503800		+
2	263;274;389;461;565;720;1559;1837;1878;1985;1986;2102;2172;2377;2403	4;5;6		263;300;473		IPI:CON_00021304.1|SWISS-PROT:P35908|ENSEMBL:ENSP00000310861|REFSEQ:NP_000414|H-INV:HIT000197028|VEGA:OTTHUMP00000167603	15	Keratin, type II cytoskeletal 2 epidermal;Cytokeratin-2e	KRT2;KRT2A;KRT2E	Keratin, type II cytoskeletal 2 epidermal	P35908		PF00038	Filament	Intermediate filament protein			1	15	15	13	13	11	11	15	13	11	23.9	20.8	17.8	65.865	645	1	13	13	1.5007e-95	8820700	8820700		+
3	23;273;461;720;1078;1307;1557;1581;1674;1832;1834;1849;1867;1868;1879;2031;2059;2075;2076	7;8;9		259;262;469		IPI:CON_00220327.3|SWISS-PROT:P04264|ENSEMBL:ENSP00000252244|REFSEQ:NP_006112|H-INV:HIT000261150|VEGA:OTTHUMP00000167602;IPI:CON_00714876.1|ENSEMBL:ENSBTAP00000038253	19;5	Keratin, type II cytoskeletal 1;Cytokeratin-1;67 kDa cytokeratin;Hair alpha protein	KRT1;KRTA	Keratin, type II cytoskeletal 1	P04264		PF00038	Filament	Intermediate filament protein			2	19	19	19	19	14	14	19	19	14	27.5	27.5	19.4	66.017	644	1	23	23	1.0298e-94	28374000	28374000		+
4	1062;1088;2234;2307	0		119		IPI:CON_00384444.5|SWISS-PROT:P02533|ENSEMBL:ENSP00000167586|REFSEQ:NP_000517|H-INV:HIT000052692|VEGA:OTTHUMP00000164624;OTTHUMP00000183330	4	Keratin, type I cytoskeletal 14;Cytokeratin-14	KRT14	Keratin, type I cytoskeletal 14	P02533		PF00038	Filament	Intermediate filament protein			1	4	5	1	1	1	1	4	1	1	7.2	1.9	1.9	51.621	472	1	1	1	8.4836e-11	201310	201310		+
5	2282					IPI:CON_00694561.1|ENSEMBL:ENSBTAP00000001528|REFSEQ:XP_880921	1			>IPI:CON_00694561.1|ENSEMBL:ENSBTAP00000001528|REFSEQ:XP_880921 (Bos taurus) similar to intersectin long isoform 4								1	1	1	1	1	1	1	1	1	1	1.5	1.5	1.5	137.98	1222	1	3	3	0.051428	21483000	21483000		+
6	164;233;1094	10		283		IPI:CON_00698900.1|SWISS-PROT:P60712|TREMBL:Q2QJG3;Q862P9|ENSEMBL:ENSBTAP00000036954|REFSEQ:NP_776404	3			>IPI:CON_00698900.1|SWISS-PROT:P60712|TREMBL:Q2QJG3;Q862P9|ENSEMBL:ENSBTAP00000036954|REFSEQ:NP_776404 (Bos taurus) Actin, cytoplasmic 1	P60712;Q2QJG3;Q862P9							1	3	4	3	4	3	4	3	3	3	19.2	19.2	19.2	41.736	375	1	5	5	8.1589e-69	6879300	6879300		+
7	138;144;154;400;1067;1178	11;12		154;302		IPI:CON_00700865.3|ENSEMBL:ENSBTAP00000016242|REFSEQ:XP_590059	6			>IPI:CON_00700865.3|ENSEMBL:ENSBTAP00000016242|REFSEQ:XP_590059 (Bos taurus) similar to alpha-tubulin I isoform 1								1	6	8	6	8	6	8	6	6	6	27.3	27.3	27.3	50.179	451	1	11	11	5.6129e-89	16383000	16383000		+
8	2200					IPI:CON_00710783.2|SWISS-PROT:P01966|ENSEMBL:ENSBTAP00000022034;ENSBTAP00000037374|REFSEQ:NP_001070890	1			>IPI:CON_00710783.2|SWISS-PROT:P01966|ENSEMBL:ENSBTAP00000022034;ENSBTAP00000037374|REFSEQ:NP_001070890 (Bos taurus) Hemoglobin subunit alpha	P01966							1	1	1	1	1	1	1	1	1	1	10.6	10.6	10.6	15.184	142	1	1	1	0.00089791	669170	669170		+
9	781;1141;1339;2162	13		94		IPI:CON_Trypsin|SWISS-PROT:P00761|TRYP_PIG	4			>IPI:CON_Trypsin|SWISS-PROT:P00761|TRYP_PIG Trypsin - Sus scrofa (Pig).	P00761							1	4	4	4	4	4	4	4	4	4	25.1	25.1	25.1	24.409	231	1	12	12	1.0733e-58	443850000	443850000		+
10	788					REV_YJL113W;REV_YHL009W-B	1;1	Transposon Ty4-J Gag-Pol polyprotein;Transposon Ty4 TYA-TYB polyprotein;TY4A-TY4B;Transposon Ty4-H Gag-Pol polyprotein	TY4B-J;YJLWTy4-1 POL;YJL113W;J0780;TY4B-H;YHLWTy4-1 POL;YHL009W-B;YHL008W-A	>REV_YJL113W YJL113W SGDID:S000003649, Chr X from 197913-198998,199000-203325, transposable_element_gene, "Retrotransposon TYA Gag and TYB Pol genes; transcribed/translated as one unit; polyprotein is processed to make a nucleocapsid-like protein (Gag), reverse transcriptase (RT), protease (PR), and integrase (IN); similar to retroviral genes";>REV_YHL009W-B YHL009W-B SGDID:S000007372, Chr VIII f…	P47024;P87192;P0C2J7	S000003649;S000007372	PF00665;PF07727	rve;RVT_2	Integrase core domain;Reverse transcriptase (RNA-dependent DNA polymerase)			2	1	1	1	1	1	1	1	1	1	0.4	0.4	0.4	207.71	1803	1	1	1	0.1126	731950	731950	+
11	769					REV_YHR098C	1	SED5-binding protein 3;SEC24-related protein 3;Lethal with SEC13 protein 1	SFB3;LST1;YHR098C	>REV_YHR098C SFB3 SGDID:S000001140, Chr VIII from 301937-299148, reverse complement, Verified ORF, "Member of the Sec24p family; forms a complex, with Sec23p, that is involved in sorting of Pma1p into COPII vesicles; peripheral ER membrane protein; potential Cdc28p substrate"	P38810	S000001140	PF00626;PF08033;PF04815;PF04811;PF04810	Gelsolin;Sec23_BS;Sec23_helical;Sec23_trunk;zf-Sec23_Sec24	Gelsolin repeat;Sec23/Sec24 beta-sandwich domain;Sec23/Sec24 helical domain;Sec23/Sec24 trunk domain;Sec23/Sec24 zinc finger			1	1	1	1	1	1	1	1	1	1	0.9	0.9	0.9	103.95	929	1	1	1	0.046117	227370	227370	+
12	118;168;406;772;773;1162;1325;1384;1437;1471;1527;1600;1601;1619;1923;2117	14;15;16;17		59;120;125;515		YAL005C;YLL024C;YER103W;YBL075C;YJL034W	16;13;5;4;1	Heat shock protein SSA1;Heat shock protein YG100;Heat shock protein SSA2	SSA1;YAL005C;SSA2;YLL024C;L0931	>YAL005C SSA1 SGDID:S000000004, Chr I from 141433-139505, reverse complement, Verified ORF, "ATPase involved in protein folding and nuclear localization signal (NLS)-directed nuclear transport; member of heat shock protein 70 (HSP70) family; forms a chaperone complex with Ydj1p; localized to the nucleus, cytoplasm, and cell wall";>YLL024C SSA2 SGDID:S000003947, Chr XII from 97484-95565, reverse c…	P10591;P10592	S000000004;S000003947	PF00012	HSP70	Hsp70 protein			5	16	16	16	16	16	16	16	16	16	29.8	29.8	29.8	69.656	642	1	18	18	3.5549e-94	18836000	18836000
13	470					YAL016W	1	Protein phosphatase PP2A regulatory subunit A;PR65	TPD3;YAL016W;FUN32	>YAL016W TPD3 SGDID:S000000014, Chr I from 124880-126787, Verified ORF, "Regulatory subunit A of the heterotrimeric protein phosphatase 2A, which also contains regulatory subunit Cdc55p and either catalytic subunit Pph21p or Pph22p; required for cell morphogenesis and for transcription by RNA polymerase III"	P31383	S000000014	PF02985	HEAT	HEAT repeat			1	1	1	1	1	1	1	1	1	1	1.7	1.7	1.7	70.907	635	1	1	1	4.1983e-10	125230	125230
14	99;171;235;377;434;590;642;1365;1524;1658;1980;2010;2366	18;19;20;21;22		248;250;616;623;639		YAL021C	13	Glucose-repressible alcohol dehydrogenase transcriptional effector;Carbon catabolite repressor protein 4;Cytoplasmic deadenylase	CCR4;YAL021C;FUN27	>YAL021C CCR4 SGDID:S000000019, Chr I from 113360-110847, reverse complement, Verified ORF, "Component of the CCR4-NOT transcriptional complex, which is involved in regulation of gene expression; component of the major cytoplasmic deadenylase, which is involved in mRNA poly(A) tail shortening"	P31384	S000000019	PF03372;PF00560	Exo_endo_phos;LRR_1	Endonuclease/Exonuclease/phosphatase family;Leucine Rich Repeat			1	13	13	13	13	13	13	13	13	13	19.2	19.2	19.2	94.669	837	1	14	14	7.158e-35	10623000	10623000
15	29;544;560;651;658;1095;1289;1476;1491;1564;1672;1994;2103;2197;2427;2430	23;24;25;26		400;743;1229;1241		YAL026C	16	Probable phospholipid-transporting ATPase DRS2	DRS2;YAL026C;FUN38	>YAL026C DRS2 SGDID:S000000024, Chr I from 99698-95631, reverse complement, Verified ORF, "Aminophospholipid translocase (flippase) that maintains membrane lipid asymmetry in post-Golgi secretory vessicles; contributes to clathrin-coated vesicle formation and endocytosis; mutations in human homolog ATP8B1 result in liver disease"	P39524	S000000024	PF00122	E1-E2_ATPase	E1-E2 ATPase			1	16	16	16	16	16	16	16	16	16	15.9	15.9	15.9	153.84	1355	1	20	20	6.7304e-156	8606400	8606400
16	6;7;14;50;106;134;802;876;921;1025;1026;1145;1298;1396;1410;1453;1598;1604;1606;1854;2345	27;28;29;30;31;32		348;642;651;680;768;780		YAL029C	21	Myosin-4	MYO4;SHE1;YAL029C;FUN22	>YAL029C MYO4 SGDID:S000000027, Chr I from 92271-87856, reverse complement, Verified ORF, "One of two type V myosin motors (along with MYO2) involved in actin-based transport of cargos; required for mRNA transport, including ASH1 mRNA, and facilitating the growth and movement of ER tubules into the growing bud along with She3p"	P32492	S000000027	PF01843;PF00612;PF00063;PF02736	DIL;IQ;Myosin_head;Myosin_N	DIL domain;IQ calmodulin-binding motif;Myosin head (motor domain);Myosin N-terminal SH3-like domain			1	21	21	15	15	15	15	21	15	15	17.8	13.5	13.5	169.34	1471	1	19	19	1.653e-158	11145000	11145000
17	88;2221					YAL035W	2	Eukaryotic translation initiation factor 5B;Translation initiation factor IF-2	FUN12;YAL035W	>YAL035W FUN12 SGDID:S000000033, Chr I from 76428-79436, Verified ORF, "GTPase, required for general translation initiation by promoting Met-tRNAiMet binding to ribosomes and ribosomal subunit joining; homolog of bacterial IF2"	P39730	S000000033	PF00009;PF03144	GTP_EFTU;GTP_EFTU_D2	Elongation factor Tu GTP binding domain;Elongation factor Tu domain 2			1	2	2	2	2	2	2	2	2	2	2.4	2.4	2.4	112.27	1002	1	2	2	0.00082206	473010	473010
18	131;147;162;343;684;738;1429;1515;1686;2244;2283;2342;2364	33;34		130;741		YBL067C	13	Ubiquitin carboxyl-terminal hydrolase 13;Ubiquitin thioesterase 13;Ubiquitin-specific-processing protease 13;Deubiquitinating enzyme 13	UBP13;YBL067C;YBL0621	>YBL067C UBP13 SGDID:S000000163, Chr II from 95884-93641, reverse complement, Verified ORF, "Putative ubiquitin carboxyl-terminal hydrolase, ubiquitin-specific protease that cleaves ubiquitin-protein fusions"	P38187	S000000163	PF00443	UCH	Ubiquitin carboxyl-terminal hydrolase			1	13	13	13	13	12	12	13	13	12	17.4	17.4	16.1	83.864	747	1	16	16	7.7834e-65	8759900	8759900
19	97;502;1863					YBL097W	3	Condensin complex subunit 2;Barren homolog;CAPH homolog	BRN1;YBL097W;YBL0830	>YBL097W BRN1 SGDID:S000000193, Chr II from 40828-43092, Verified ORF, "Essential protein required for chromosome condensation, likely to function as an intrinsic component of the condensation machinery, may influence multiple aspects of chromosome transmission and dynamics"	P38170;Q6Q5G8	S000000193						1	3	3	3	3	3	3	3	3	3	4.6	4.6	4.6	86.229	754	1	3	3	1.2634e-21	646660	646660
20	141;257;471;472;489;1152;1376;1465;1571;1583;1612;1791;2028;2161;2170	35;36		657;719		YBL104C	15	WD repeat-containing protein YBL104C	YBL104C/YBL103C-A;YBL0808	>YBL104C YBL104C SGDID:S000000200, Chr II from 21293-18177, reverse complement, Uncharacterized ORF, "Putative protein of unknown function, promoter contains multiple GCN4 binding sites"	P38164;Q86ZS4	S000000200						1	15	15	15	15	15	15	15	15	15	15.7	15.7	15.7	117.63	1038	1	16	16	3.5679e-84	7110600	7110600
21	1390					YNL339C;YGR296W;YPL283C;YDR545W;YLR467W;YOR396W;YIL177C;YJL225C;YER190W;YLR466W;YML133C;YEL077C;YLL067C;YLL066C;YPR204W;YFL066C;YBL112C;YHR218W-A	1;1;1;1;1;1;1;1;1;1;1;1;1;1;1;1;1;1	Y' element ATP-dependent helicase protein 1 copy 6;Y' element ATP-dependent helicase protein 1 copies 3/7;Y' element ATP-dependent helicase protein 1 copies 1/5/8;Y'-helicase protein 1;Y' element ATP-dependent helicase YIL177C;Y' element ATP-dependent helicase YJL225C;Y' element ATP-dependent helicase protein 1 copy 2;Y' element ATP-dependent helicase protein 1 copy 4;Y' element ATP-dependent hel…	YRF1-6;YNL339C;N0152;YRF1-3;YGR296W;YRF1-7;YPL283C;YRF1-1;YDR545W;D3703.4;YRF1-5;YLR467W;L9040;YRF1-8;YOR396W;O7535;Y'-Help1;YIL177C;YJL225C;J0202;HRF393/HRD732;HRF393/HRD1054;YRF1-2;YER190W;YRF1-4;YLR466W;YML133C;YM4987.01C;YM4987.02C;YEL077C;YLL067C;L0111;L0509;YLL066C;L0503;L0519;L0532;YPR204W;YFL066C;YBL112C	>YNL339C YRF1-6 SGDID:S000005283, Chr XIV from 6098-6080,5931-371, reverse complement, Verified ORF, "Helicase encoded by the Y' element of subtelomeric regions, highly expressed in the mutants lacking the telomerase component TLC1; potentially phosphorylated by Cdc28p";>YGR296W YRF1-3 SGDID:S000003528, Chr VII from 1084870-1084888,1085037-1090597, Verified ORF, "Helicase encoded by the Y' elemen…	P53819;O94144;P53345;Q9UQW1;P24088;O94087;P24089;Q53WX0;Q99313;O93804;P40434;P40889;P40887;Q05371;Q9UQW2;P40105;O13559;Q03099;Q12054;Q3E7X8;Q07888;O94145;Q99208;Q08995;P43538;Q3E7Y4	S000005283;S000003528;S000006204;S000002953;S000004459;S000007526;S000001439;S000003760;S000000992;S000004458;S000004602;S000006409;S000003990;S000003989;S000006408;S000001828;S000002152;S000028786	PF00270;PF00271	DEAD;Helicase_C	DEAD/DEAH box helicase;Helicase conserved C-terminal domain			18	1	1	1	1	1	1	1	1	1	0.5	0.5	0.5	211.1	1859	1	1	1	0.079988	78238	78238
22	443;1563;1611;1928	37;38		87;849		YBR017C	4	Importin subunit beta-2;Karyopherin subunit beta-2;Karyopherin-104;Importin-104;Transportin	KAP104;YBR017C;YBR0224	>YBR017C KAP104 SGDID:S000000221, Chr II from 273703-270947, reverse complement, Verified ORF, "Transportin, cytosolic karyopherin beta 2 involved in delivery of heterogeneous nuclear ribonucleoproteins to the nucleoplasm, binds rg-nuclear localization signals on Nab2p and Hrp1p, plays a role in cell-cycle progression"	P38217	S000000221	PF02985	HEAT	HEAT repeat			1	4	4	4	4	4	4	4	4	4	4.7	4.7	4.7	103.68	918	1	4	4	6.9187e-11	1338300	1338300
23	438					YBR049C	1	DNA-binding protein REB1;QBP	REB1;GRF2;YBR049C;YBR0502	>YBR049C REB1 SGDID:S000000253, Chr II from 336816-334384, reverse complement, Verified ORF, "RNA polymerase I enhancer binding protein; DNA binding protein which binds to genes transcribed by both RNA polymerase I and RNA polymerase II; required for termination of RNA polymerase I transcription"	P21538	S000000253	PF00249	Myb_DNA-binding	Myb-like DNA-binding domain			1	1	1	1	1	1	1	1	1	1	1.2	1.2	1.2	91.873	810	1	1	1	0.0080684	92196	92196
24	1277;1788;2354	39		393		YBR059C	3	Serine/threonine-protein kinase AKL1	AKL1;YBR059C;YBR0519	>YBR059C AKL1 SGDID:S000000263, Chr II from 360185-356859, reverse complement, Verified ORF, "Ser-Thr protein kinase, member (with Ark1p and Prk1p) of the Ark kinase family; involved in endocytosis and actin cytoskeleton organization"	P38080	S000000263	PF00069	Pkinase	Protein kinase domain			1	3	3	2	2	2	2	3	2	2	3.2	2.2	2.2	123.99	1108	1	2	2	6.4295e-18	311240	311240
25	750;1594					YBR073W	2	DNA repair and recombination protein RDH54;RAD homolog 54;Recombination factor TID1;Two hybrid interaction with DMC1 protein 1;DNA topoisomerase;Putative helicase	RDH54;TID1;YBR073W;YBR0715	>YBR073W RDH54 SGDID:S000000277, Chr II from 383209-385983, Verified ORF, "DNA-dependent ATPase, stimulates strand exchange by modifying the topology of double-stranded DNA; involved in the recombinational repair of double-strand breaks in DNA during mitosis and meiosis; proposed to be involved in crossover interference"	P38086	S000000277	PF00271;PF00176	Helicase_C;SNF2_N	Helicase conserved C-terminal domain;SNF2 family N-terminal domain			1	2	2	2	2	2	2	2	2	2	2.3	2.3	2.3	104.15	924	1	2	2	9.0531e-07	381460	381460
26	649;1257;1375;1675;1941;2012;2458					YBR084W	7	C-1-tetrahydrofolate synthase, mitochondrial;Methylenetetrahydrofolate dehydrogenase;Methenyltetrahydrofolate cyclohydrolase;Formyltetrahydrofolate synthetase	MIS1;YBR084W;YBR0751	>YBR084W MIS1 SGDID:S000000288, Chr II from 411048-413975, Verified ORF, "Mitochondrial C1-tetrahydrofolate synthase, involved in interconversion between different oxidation states of tetrahydrofolate (THF); provides activities of formyl-THF synthetase, methenyl-THF cyclohydrolase, and methylene-THF dehydrogenase"	P09440	S000000288	PF01268;PF00763;PF02882	FTHFS;THF_DHG_CYH;THF_DHG_CYH_C	Formate--tetrahydrofolate ligase;Tetrahydrofolate dehydrogenase/cyclohydrolase, catalytic domain;Tetrahydrofolate dehydrogenase/cyclohydrolase, NAD(P)-binding domain			1	7	7	7	7	7	7	7	7	7	9.1	9.1	9.1	106.22	975	1	7	7	8.5939e-37	1856500	1856500
27	398;496;744;1276;1681;2057;2183;2363;2434	40		274		YBR118W;YPR080W	9;9	Elongation factor 1-alpha;Translation elongation factor 1A;Eukaryotic elongation factor 1A	TEF1;YPR080W;P9513.7;TEF2;YBR118W;YBR0913	>YBR118W TEF2 SGDID:S000000322, Chr II from 477665-479041, Verified ORF, "Translational elongation factor EF-1 alpha; also encoded by TEF1; functions in the binding reaction of aminoacyl-tRNA (AA-tRNA) to ribosomes";>YPR080W TEF1 SGDID:S000006284, Chr XVI from 700592-701968, Verified ORF, "Translational elongation factor EF-1 alpha; also encoded by TEF2; functions in the binding reaction of amino…	P02994;Q7Z7U8;Q7Z8Q8;Q7Z8Q9	S000000322;S000006284	PF00009;PF03144;PF03143	GTP_EFTU;GTP_EFTU_D2;GTP_EFTU_D3	Elongation factor Tu GTP binding domain;Elongation factor Tu domain 2;Elongation factor Tu C-terminal domain			2	9	9	9	9	9	9	9	9	9	22.7	22.7	22.7	50.032	458	1	10	10	2.1844e-29	13733000	13733000
28	41;361;1144;1644;1889					YBR139W	5	Putative serine carboxypeptidase YBR139W	YBR139W;YBR1015	>YBR139W YBR139W SGDID:S000000343, Chr II from 515658-517184, Verified ORF, "Putative serine type carboxypeptidase with a role in phytochelatin synthesis; green fluorescent protein (GFP)-fusion protein localizes to the vacuole; expression induced by nitrogen limitation in a GLN3, GAT1-independent manner"	P38109	S000000343	PF00450	Peptidase_S10	Serine carboxypeptidase			1	5	5	5	5	5	5	5	5	5	12.6	12.6	12.6	57.638	508	1	5	5	5.2486e-09	3824600	3824600
29	129;130;451;457;656;752;1017;1074;1177;1225;1348;1555;1614;1829;1899;1960;2045;2077;2139;2268;2370;2417	41;42;43		206;212;415		YBR142W	22	ATP-dependent RNA helicase MAK5;Maintenance of killer protein 5	MAK5;YBR142W;YBR1119	>YBR142W MAK5 SGDID:S000000346, Chr II from 528311-530632, Verified ORF, "Essential nucleolar protein, putative DEAD-box RNA helicase required for maintenance of M1 dsRNA virus; involved in biogenesis of large (60S) ribosomal subunits"	P38112	S000000346	PF00270;PF00271	DEAD;Helicase_C	DEAD/DEAH box helicase;Helicase conserved C-terminal domain			1	22	22	22	22	22	22	22	22	22	32.9	32.9	32.9	87.047	773	1	26	26	2.3742e-151	21604000	21604000
30	683;1133;1400;1896;2073;2127;2412	44		554		YBR198C	7	Transcription initiation factor TFIID subunit 5;TBP-associated factor 5;TBP-associated factor 90 kDa;TAFII-90	TAF5;TAF90;YBR198C;YBR1410	>YBR198C TAF5 SGDID:S000000402, Chr II from 618518-616122, reverse complement, Verified ORF, "Subunit (90 kDa) of TFIID and SAGA complexes, involved in RNA polymerase II transcription initiation and in chromatin modification"	P38129	S000000402	PF08513;PF04494;PF00400	LisH;TFIID_90kDa;WD40	LisH;WD40 associated region in TFIID subunit;WD domain, G-beta repeat			1	7	7	7	7	7	7	7	7	7	11.5	11.5	11.5	88.967	798	1	7	7	7.65e-36	3049100	3049100
31	551					YBR202W	1	DNA replication licensing factor CDC47;Cell division control protein 47	CDC47;MCM7;YBR202W;YBR1441	>YBR202W CDC47 SGDID:S000000406, Chr II from 625767-628304, Verified ORF, "Component of the hexameric MCM complex, which is important for priming origins of DNA replication in G1 and becomes an active ATP-dependent helicase that promotes DNA melting and elongation when activated by Cdc7p-Dbf4p in S-phase"	P38132	S000000406	PF00493	MCM	MCM2/3/5 family			1	1	1	1	1	1	1	1	1	1	1.3	1.3	1.3	94.874	845	1	1	1	7.6952e-05	185150	185150
32	278;383;513;821;1285;1946;2158					YBR203W	7	F-box protein COS111;Ciclopirox olamine sensitivity protein 111	COS111;YBR203W;YBR1443	>YBR203W COS111 SGDID:S000000407, Chr II from 629163-631937, Verified ORF, "Protein required for resistance to the antifungal drug ciclopirox olamine; not related to the subtelomerically-encoded COS family; the authentic, non-tagged protein is detected in highly purified mitochondria in high-throughput studies"	P38308	S000000407	PF00646	F-box	F-box domain	F box bTrCP		1	7	7	7	7	7	7	7	7	7	9.1	9.1	9.1	104.5	924	1	7	7	1.2915e-19	3265200	3265200
33	323	45		834		YBR218C;YGL062W	1;1	Pyruvate carboxylase 2;Pyruvic carboxylase 2;Pyruvate carboxylase 1;Pyruvic carboxylase 1	PYC2;YBR218C;YBR1507;PYC1;PYV;YGL062W	>YBR218C PYC2 SGDID:S000000422, Chr II from 662244-658702, reverse complement, Verified ORF, "Pyruvate carboxylase isoform, cytoplasmic enzyme that converts pyruvate to oxaloacetate; highly similar to isoform Pyc1p but differentially regulated; mutations in the human homolog are associated with lactic acidosis";>YGL062W PYC1 SGDID:S000003030, Chr VII from 385199-388735, Verified ORF, "Pyruvate ca…	P32327;P11154	S000000422;S000003030	PF02785;PF00364;PF00289;PF02786;PF00682;PF02436	Biotin_carb_C;Biotin_lipoyl;CPSase_L_chain;CPSase_L_D2;HMGL-like;PYC_OADA	Biotin carboxylase C-terminal domain;Biotin-requiring enzyme;Carbamoyl-phosphate synthase L chain, N-terminal domain;Carbamoyl-phosphate synthase L chain, ATP binding domain;HMGL-like;Conserved carboxylase domain			2	1	1	1	1	1	1	1	1	1	0.8	0.8	0.8	130.17	1180	1	1	1	0.13698	59393	59393
34	1237;1576;1755;2212	46		284		YBR229C	4	Glucosidase 2 subunit alpha;Glucosidase II subunit alpha;Alpha-glucosidase II subunit alpha;Reversal of TOR2 lethality protein 2	ROT2;GLS2;YBR229C;YBR1526	>YBR229C ROT2 SGDID:S000000433, Chr II from 679216-676352, reverse complement, Verified ORF, "Glucosidase II catalytic subunit required for normal cell wall synthesis; mutations in rot2 suppress tor2 mutations, and are synthetically lethal with rot1 mutations"	P38138	S000000433	PF01055	Glyco_hydro_31	Glycosyl hydrolases family 31			1	4	4	4	4	4	4	4	4	4	4.7	4.7	4.7	110.26	954	1	4	4	7.4991e-06	632740	632740
35	767;1793					YBR275C;YDR037W;YLR431C	2;1;1	Protein RIF1;RAP1-interacting factor 1;Lysyl-tRNA synthetase, cytoplasmic;Lysine--tRNA ligase;Autophagy-related protein 23;Cytoplasm to vacuole targeting protein 23	RIF1;YBR275C;YBR1743;KRS1;GCD5;YDR037W;YD9673.09;ATG23;CVT23;YLR431C	>YBR275C RIF1 SGDID:S000000479, Chr II from 757101-751351, reverse complement, Verified ORF, "Protein that binds to the Rap1p C-terminus and acts synergistically with Rif2p to help control telomere length and establish telomeric silencing; deletion results in telomere elongation";>YDR037W KRS1 SGDID:S000002444, Chr IV from 525437-527212, Verified ORF, "Lysyl-tRNA synthetase; also identified as a …	P29539;P89507;P15180;Q9HE17;Q06671	S000000479;S000002444;S000004423	PF00152;PF01336	tRNA-synt_2;tRNA_anti	tRNA synthetases class II (D, K and N);OB-fold nucleic acid binding domain			3	2	2	2	2	2	2	2	2	2	0.5	0.5	0.5	217.96	1916	1	2	2	0.024777	0	0
36	511;824;829;2097					YBR281C	4	WD repeat-containing protein YBR281C	YBR281C;YBR2018	>YBR281C DUG2 SGDID:S000000485, Chr II from 767602-764966, reverse complement, Verified ORF, "Probable di- and tri-peptidase; forms a complex with Dug1p and Dug3p to degrade glutathione (GSH) and other peptides containing a gamma-glu-X bond in an alternative pathway to GSH degradation by gamma-glutamyl transpeptidase (Ecm38p)"	P38149	S000000485	PF07687;PF01546;PF00400	M20_dimer;Peptidase_M20;WD40	Peptidase dimerisation domain;Peptidase family M20/M25/M40;WD domain, G-beta repeat			1	4	4	4	4	4	4	4	4	4	6.2	6.2	6.2	98.07	878	1	4	4	7.606e-09	842990	842990
37	22;255;256;275;362;607;681;716;717;739;937;1110;1143;1170;1286;1287;1446;1587;1660;1684;1888;2084;2217;2218;2433	47;48;49;50;51		283;450;495;629;739		YBR289W	25	SWI/SNF chromatin-remodeling complex subunit SNF5;SWI/SNF complex subunit SNF5;Transcription regulatory protein SNF5;Transcription factor TYE4	SNF5;SWI10;TYE4;YBR289W;YBR2036	>YBR289W SNF5 SGDID:S000000493, Chr II from 779663-782380, Verified ORF, "Subunit of the SWI/SNF chromatin remodeling complex involved in transcriptional regulation; functions interdependently in transcriptional activation with Snf2p and Snf6p"	P18480	S000000493	PF04855	SNF5	SNF5 / SMARCB1 / INI1			1	25	26	25	26	25	26	25	25	25	28.5	28.5	28.5	102.56	905	1	39	39	1.4764e-193	72089000	72089000
38	3;54;417;628;706;713;1087;1139;1528;1556;1782;1912;2023;2194;2267;2318	52	0	1236	1075	YCL014W	16	Bud site selection protein 3	BUD3;YCL014W/YCL013W/YCL012W;YCL14W/YCL13W/YCL12W	>YCL014W BUD3 SGDID:S000000520, Chr III from 96281-101191, Verified ORF, "Protein involved in bud-site selection and required for axial budding pattern; localizes with septins to bud neck in mitosis and may constitute an axial landmark for next round of budding"	P25558;P25556;P25557;P87007	S000000520						1	16	16	16	16	16	16	16	16	16	12.3	12.3	12.3	184.72	1636	1	17	17	1.2284e-96	12784000	12784000
39	5;692;1080;1362	53;54;55;56;57		39;54;76;80;101		YCL028W	4	[PIN+] prion protein RNQ1;Rich in asparagine and glutamine protein 1	RNQ1;YCL028W;YCL28W;YCL181	>YCL028W RNQ1 SGDID:S000000533, Chr III from 70150-71367, Verified ORF, "[PIN(+)] prion, an infectious protein conformation that is generally an ordered protein aggregate"	P25367;Q8NKJ9;Q8TF94;Q8TFA2;Q8TFC8;Q8TFP4;Q8TFP5;Q8TFP6;Q8TFP7;Q8TFP8	S000000533						1	4	4	4	4	4	4	4	4	4	15.6	15.6	15.6	42.579	405	1	5	5	2.5822e-29	2168200	2168200
40	173;374;408;445;449;454;488;497;756;962;1033;1085;1216;1479;1584;1640;1768;1913;1951;2043;2070;2130;2203;2210;2265;2293;2441	58		319		YCR030C	27	Suppressor of yeast profilin deletion	SYP1;YCR030C;YCR30C/YCR29C	>YCR030C SYP1 SGDID:S000000626, Chr III from 176434-173822, reverse complement, Verified ORF, "Protein with a potential role in actin cytoskeletal organization; overexpression suppresses a pfy1 (profilin) null mutation"	P25623;P25622;Q96VH0	S000000626	PF10291	SAFF	SAFF domain			1	27	27	27	27	27	27	27	27	27	36	36	36	96.136	870	1	34	34	2.973e-139	48570000	48570000
41	1194					YCR057C	1	Periodic tryptophan protein 2;U3 small nucleolar RNA-associated protein 1;U three protein 1	PWP2;UTP1;YCR057C;YCR55C/YCR57C/YCR58C	>YCR057C PWP2 SGDID:S000000653, Chr III from 223224-220453, reverse complement, Verified ORF, "Conserved 90S pre-ribosomal component essential for proper endonucleolytic cleavage of the 35 S rRNA precursor at A0, A1, and A2 sites; contains eight WD-repeats; PWP2 deletion leads to defects in cell cycle and bud morphogenesis"	P25635;P25633;P25636	S000000653	PF04047;PF00400	PWP2;WD40	Periodic tryptophan protein 2 WD repeat associated presumed domain;WD domain, G-beta repeat			1	1	1	1	1	1	1	1	1	1	1.3	1.3	1.3	103.98	923	1	1	1	5.5812e-06	0	0
42	746;1914					YCR077C	2	DNA topoisomerase 2-associated protein PAT1;Topoisomerase II-associated protein PAT1	PAT1;YCR077C;YCR77C	>YCR077C PAT1 SGDID:S000000673, Chr III from 252625-250235, reverse complement, Verified ORF, "Topoisomerase II-associated deadenylation-dependent mRNA-decapping factor; also required for faithful chromosome transmission, maintenance of rDNA locus stability, and protection of mRNA 3'-UTRs from trimming; functionally linked to Pab1p"	P25644;Q8NKJ3	S000000673	PF09770	PAT1	Topoisomerase II-associated protein PAT1			1	2	2	2	2	2	2	2	2	2	2.6	2.6	2.6	88.494	796	1	2	2	1.5992e-14	789990	789990
43	722;823;1567					YCR081W	3	Mediator of RNA polymerase II transcription subunit 12;Mediator complex subunit 12;Suppressor of RNA polymerase B 8	SRB8;GIG1;MED12;NUT6;SSN5;YCR081W;YCR81W/YCR80W	>YCR081W SRB8 SGDID:S000000677, Chr III from 254368-258651, Verified ORF, "Subunit of the RNA polymerase II mediator complex; associates with core polymerase subunits to form the RNA polymerase II holoenzyme; essential for transcriptional regulation; involved in glucose repression"	P25648;P25647	S000000677	PF09497	Med12	Transcription mediator subunit Med12			1	3	3	3	3	3	3	3	3	3	2.3	2.3	2.3	166.86	1427	1	3	3	6.4143e-13	704260	704260
44	1469;1858;2157	59		913		YDL019C	3	Oxysterol-binding protein homolog 2	OSH2;YDL019C;D2845	>YDL019C OSH2 SGDID:S000002177, Chr IV from 421511-417660, reverse complement, Verified ORF, "Member of an oxysterol-binding protein family with seven members in S. cerevisiae; family members have overlapping, redundant functions in sterol metabolism and collectively perform a function essential for viability"	Q12451;P89891	S000002177	PF00023;PF01237;PF00169	Ank;Oxysterol_BP;PH	Ankyrin repeat;Oxysterol-binding protein;PH domain			1	3	3	3	3	3	3	3	3	3	3.7	3.7	3.7	145.79	1283	1	3	3	3.2159e-10	993350	993350
45	467;721;758;1193;1329;1549;1808;2316	60;61		533;667		YDL028C	8	Serine/threonine-protein kinase MPS1;Regulatory cell proliferation kinase 1	MPS1;RPK1;YDL028C;D2785	>YDL028C MPS1 SGDID:S000002186, Chr IV from 403288-400994, reverse complement, Verified ORF, "Dual-specificity kinase required for spindle pole body (SPB) duplication and spindle checkpoint function; substrates include SPB proteins Spc42p, Spc110p, and Spc98p, mitotic exit network protein Mob1p, and checkpoint protein Mad1p"	P54199	S000002186	PF00069	Pkinase	Protein kinase domain			1	8	8	8	8	8	8	8	8	8	13.9	13.9	13.9	86.827	764	1	8	8	1.2701e-19	3767600	3767600
46	215;654;980;1077;1501;2436	62		434		YDL040C	6	N-terminal acetyltransferase A complex subunit NAT1;Amino-terminal, alpha-amino, acetyltransferase 1	NAT1;AAA1;YDL040C;D2720	>YDL040C NAT1 SGDID:S000002198, Chr IV from 381435-378871, reverse complement, Verified ORF, "Subunit of the N-terminal acetyltransferase NatA (Nat1p, Ard1p, Nat5p); N-terminally acetylates many proteins, which influences multiple processes such as the cell cycle, heat-shock resistance, mating, sporulation, and telomeric silencing"	P12945	S000002198	PF07719	TPR_2	Tetratricopeptide repeat			1	6	6	6	6	6	6	6	6	6	8.4	8.4	8.4	98.904	854	1	6	6	2.1346e-10	2102900	2102900
47	78;782;806;1308;1377;1492;1539;1703;1737;2335	63		771		YDL060W	10	Ribosome biogenesis protein TSR1;20S rRNA accumulation protein 1	TSR1;YDL060W	>YDL060W TSR1 SGDID:S000002218, Chr IV from 341619-343985, Verified ORF, "Protein required for processing of 20S pre-rRNA in the cytoplasm, associates with pre-40S ribosomal particles"	Q07381;Q03128	S000002218	PF08142;PF04950	AARP2CN;DUF663	AARP2CN (NUC121) domain;Protein of unknown function (DUF663)			1	10	10	10	10	10	10	10	10	10	17.9	17.9	17.9	90.746	788	1	11	11	6.9444e-67	6380300	6380300
48	0;30;63;133;137;287;307;367;386;402;426;556;602;624;625;664;938;956;1012;1046;1101;1140;1320;1415;1490;1631;1757;1764;1767;1900;1901;2083;2179;2321;2323;2356	64;65;66;67;68;69;70;71;72;73		253;288;342;345;560;618;621;734;762;784		YDL126C	36	Cell division control protein 48	CDC48;YDL126C	>YDL126C CDC48 SGDID:S000002284, Chr IV from 238664-236157, reverse complement, Verified ORF, "ATPase in ER, nuclear membrane and cytosol with homology to mammalian p97; in a complex with Npl4p and Ufd1p participates in retrotranslocation of ubiquitinated proteins from the ER into the cytosol for degradation by the proteasome"	P25694	S000002284	PF00004;PF02359;PF02933	AAA;CDC48_N;CDC48_2	ATPase family associated with various cellular activities (AAA);Cell division protein 48 (CDC48), N-terminal domain;Cell division protein 48 (CDC48), domain 2			1	36	36	36	36	36	36	36	36	36	46.8	46.8	46.8	91.995	835	1	48	48	3.7728e-195	146260000	146260000
49	18;59;100;128;185;339;670;671;736;807;906;941;979;989;1018;1045;1047;1081;1169;1288;1353;1418;1428;1496;1671;1705;1723;1725;1743;1877;1895;2018;2025;2079;2088;2240;2416;2438;2439	74;75;76;77;78;79;80;81		267;281;328;350;369;459;513;522		YDL132W	39	Cell division control protein 53;Cullin-A;E3 ubiquitin ligase complex SCF subunit CDC53	CDC53;YDL132W;D2190	>YDL132W CDC53 SGDID:S000002290, Chr IV from 224304-226751, Verified ORF, "Cullin, structural protein of SCF complexes (which also contain Skp1p, Cdc34p, Hrt1p and an F-box protein) involved in ubiquitination; SCF promotes the G1-S transition by targeting G1 cyclins and the Cln-CDK inhibitor Sic1p for degradation"	Q12018	S000002290	PF00888;PF10557	Cullin;Cullin_Nedd8	Cullin family;Cullin protein neddylation domain			1	39	39	39	39	39	39	39	39	39	43.2	43.2	43.2	93.943	815	1	47	47	3.2017e-179	55103000	55103000
50	44;125;229;315;352;376;382;645;690;728;1847;2128;2252	82;83;84		437;1259;1267		YDL140C	13	DNA-directed RNA polymerase II subunit RPB1;DNA-directed RNA polymerase III largest subunit;B220	RPB1;RPB220;RPO21;SUA8;YDL140C;D2150	>YDL140C RPO21 SGDID:S000002299, Chr IV from 210562-205361, reverse complement, Verified ORF, "RNA polymerase II largest subunit B220, part of central core; phosphorylation of C-terminal heptapeptide repeat domain regulates association with transcription and splicing factors; similar to bacterial beta-prime"	P04050;Q12364;Q6JEC5;Q92315	S000002299	PF04997;PF00623;PF04983;PF05000;PF04998;PF04992;PF04990;PF05001	RNA_pol_Rpb1_1;RNA_pol_Rpb1_2;RNA_pol_Rpb1_3;RNA_pol_Rpb1_4;RNA_pol_Rpb1_5;RNA_pol_Rpb1_6;RNA_pol_Rpb1_7;RNA_pol_Rpb1_R	RNA polymerase Rpb1, domain 1;RNA polymerase Rpb1, domain 2;RNA polymerase Rpb1, domain 3;RNA polymerase Rpb1, domain 4;RNA polymerase Rpb1, domain 5;RNA polymerase Rpb1, domain 6;RNA polymerase Rpb1, domain 7;RNA polymerase Rpb1 C-terminal repeat			1	13	13	13	13	13	13	13	13	13	8.8	8.8	8.8	191.61	1733	1	13	13	1.0404e-56	4015800	4015800
51	56;689;813;1103					YDL148C	4	Nucleolar complex protein 14;U3 small nucleolar RNA-associated protein 2;U three protein 2	NOP14;UTP2;YDL148C;D1566	>YDL148C NOP14 SGDID:S000002307, Chr IV from 190587-188155, reverse complement, Verified ORF, "Nucleolar protein, forms a complex with Noc4p that mediates maturation and nuclear export of 40S ribosomal subunits; also present in the small subunit processome complex, which is required for processing of pre-18S rRNA"	Q99207	S000002307	PF04147	Nop14	Nop14-like family			1	4	4	4	4	4	4	4	4	4	6	6	6	94.301	810	1	4	4	6.2825e-14	2284800	2284800
52	1911	85		723		YDL215C	1	NAD-specific glutamate dehydrogenase	GDH2;YDL215C;D0892	>YDL215C GDH2 SGDID:S000002374, Chr IV from 73919-70641, reverse complement, Verified ORF, "NAD(+)-dependent glutamate dehydrogenase, degrades glutamate to ammonia and alpha-ketoglutarate; expression sensitive to nitrogen catabolite repression and intracellular ammonia levels"	P33327	S000002374	PF00208	ELFV_dehydrog	Glutamate/Leucine/Phenylalanine/Valine dehydrogenase			1	1	1	1	1	1	1	1	1	1	1.8	1.8	1.8	124.33	1092	1	1	1	1.3116e-05	74329	74329
53	167;404;774;1231;1942;1963;1968;2020					YDL229W;YNL209W	8;8	Heat shock protein SSB1;Cold-inducible protein YG101;Heat shock protein SSB2	SSB1;YG101;YDL229W;SSB2;YNL209W;N1333	>YDL229W SSB1 SGDID:S000002388, Chr IV from 44066-45907, Verified ORF, "Cytoplasmic ATPase that is a ribosome-associated molecular chaperone, functions with J-protein partner Zuo1p; may be involved in folding of newly-made polypeptide chains; member of the HSP70 family; interacts with phosphatase subunit Reg1p";>YNL209W SSB2 SGDID:S000005153, Chr XIV from 252060-253901, Verified ORF, "Cytoplasmic…	P11484;Q05833;Q05834;P40150	S000002388;S000005153	PF00012	HSP70	Hsp70 protein			2	8	8	8	8	8	8	8	8	8	17	17	17	66.601	613	1	9	9	1.1768e-46	3291100	3291100
54	68;585;595;708;1084;2069					YDL240W	6	Rho-GTPase-activating protein LRG1;LIM-RhoGAP protein 1	LRG1;YDL240W	>YDL240W LRG1 SGDID:S000002399, Chr IV from 22823-25876, Verified ORF, "Putative GTPase-activating protein (GAP) involved in the Pkc1p-mediated signaling pathway that controls cell wall integrity; appears to specifically regulate 1,3-beta-glucan synthesis"	P35688;Q07735	S000002399	PF00412;PF00620	LIM;RhoGAP	LIM domain;RhoGAP domain			1	6	6	6	6	6	6	6	6	6	5.7	5.7	5.7	116.66	1017	1	7	7	2.1965e-22	1461800	1461800
55	55;675					YDR028C	2	Protein HEX2;Protein SRN1;Protein REG1	HEX2;REG1;SPP43;SRN1;YDR028C;YD9813.06C	>YDR028C REG1 SGDID:S000002435, Chr IV from 500876-497832, reverse complement, Verified ORF, "Regulatory subunit of type 1 protein phosphatase Glc7p, involved in negative regulation of glucose-repressible genes"	Q00816	S000002435				F box bTrCP		1	2	2	2	2	2	2	2	2	2	1.8	1.8	1.8	112.61	1014	1	2	2	0.0004234	126660	126660
56	192;271;531;1470;2153;2261	86;87;88		449;553;672		YDR074W	6	Trehalose-phosphatase;Trehalose-6-phosphate phosphatase;Trehalose synthase complex catalytic subunit TPS2	TPS2;PFK3;YDR074W;YD8554.07	>YDR074W TPS2 SGDID:S000002481, Chr IV from 593890-596580, Verified ORF, "Phosphatase subunit of the trehalose-6-phosphate synthase/phosphatase complex, which synthesizes the storage carbohydrate trehalose; expression is induced by stress conditions and repressed by the Ras-cAMP pathway"	P31688	S000002481	PF00982;PF02358	Glyco_transf_20;Trehalose_PPase	Glycosyltransferase family 20;Trehalose-phosphatase			1	6	6	6	6	6	6	6	6	6	7.7	7.7	7.7	102.98	896	1	6	6	3.395e-23	1351600	1351600
57	251					YDR099W;YER177W	1;1	Protein BMH2;Protein BMH1	BMH2;YDR099W;YD8557.08;BMH1;YER177W	>YDR099W BMH2 SGDID:S000002506, Chr IV from 653604-654425, Verified ORF, "14-3-3 protein, minor isoform; controls proteome at post-transcriptional level, binds proteins and DNA, involved in regulation of many processes including exocytosis, vesicle transport, Ras/MAPK signaling, and rapamycin-sensitive signaling";>YER177W BMH1 SGDID:S000000979, Chr V from 545606-546409, Verified ORF, "14-3-3 prot…	P34730;A2TBP2;Q06HN5;P29311;Q06854	S000002506;S000000979	PF00244	14-3-3	14-3-3 protein			2	1	1	1	1	1	1	1	1	1	3.7	3.7	3.7	31.061	273	1	1	1	0.0080684	256370	256370
58	27;293;369;820;843;951;1303;1317;1380;1635;2355	89;90;91		321;325;515		YDR120C	11	N(2),N(2)-dimethylguanosine tRNA methyltransferase, mitochondrial;tRNA(guanine-26,N(2)-N(2)) methyltransferase;tRNA 2,2-dimethylguanosine-26 methyltransferase;tRNA(m(2,2)G26)dimethyltransferase	TRM1;YDR120C;YD9727.15C	>YDR120C TRM1 SGDID:S000002527, Chr IV from 693258-691546, reverse complement, Verified ORF, "tRNA methyltransferase, localizes to both the nucleus and mitochondrion to produce the modified base N2,N2-dimethylguanosine in tRNAs in both compartments"	P15565;Q9URQ6;Q9URQ7;Q9URQ8	S000002527	PF02005	TRM	N2,N2-dimethylguanosine tRNA methyltransferase			1	11	11	11	11	11	11	11	11	11	21.4	21.4	21.4	64.052	570	1	11	11	8.7544e-46	6379200	6379200
59	563;727;759;1111;1763;2187;2271	92;93		276;420		YDR122W;YLR096W	7;1	Protein kinase KIN1	KIN1;YDR122W;YD9727.17	>YDR122W KIN1 SGDID:S000002529, Chr IV from 694697-697891, Verified ORF, "Serine/threonine protein kinase involved in regulation of exocytosis; localizes to the cytoplasmic face of the plasma membrane; closely related to Kin2p"	P13185;Q04606	S000002529	PF02149;PF00069	KA1;Pkinase	Kinase associated domain 1;Protein kinase domain			2	7	7	7	7	7	7	7	7	7	9.4	9.4	9.4	120.07	1064	1	7	7	9.2929e-65	3595000	3595000
60	498;522;873;1526;1753;1907;1948;2140	94		504		YDR128W	8	WD repeat-containing protein YDR128W	YDR128W	>YDR128W YDR128W SGDID:S000002535, Chr IV from 709546-712992, Uncharacterized ORF, "Putative protein of unknown function"	Q03897	S000002535	PF00400	WD40	WD domain, G-beta repeat			1	8	8	8	8	8	8	8	8	8	8.5	8.5	8.5	130.94	1148	1	8	8	3.0057e-31	2722200	2722200
61	351;1165					YDR139C	2	NEDD8-like protein RUB1;Ubiquitin-like protein RUB1	RUB1;YDR139C;YD9302.15C	>YDR139C RUB1 SGDID:S000002546, Chr IV from 733921-733773,733699-733615, reverse complement, Verified ORF, "Ubiquitin-like protein with similarity to mammalian NEDD8; conjugation (neddylation) substrates include the cullins Cdc53p, Rtt101p, and Cul3p; activated by Ula1p and Uba3p (E1 enzyme pair); conjugation mediated by Ubc12p (E2 enzyme)"	Q03919	S000002546	PF00240	ubiquitin	Ubiquitin family			1	2	2	2	2	2	2	2	2	2	19.5	19.5	19.5	8.6931	77	1	3	3	0.0019049	2486700	2486700
62	532;567					YDR164C	2	Protein transport protein SEC1	SEC1;YDR164C;YD8358.18C	>YDR164C SEC1 SGDID:S000002571, Chr IV from 784212-782038, reverse complement, Verified ORF, "Sm-like protein involved in docking and fusion of exocytic vesicles through binding to assembled SNARE complexes at the membrane; localization to sites of secretion (bud neck and bud tip) is dependent on SNARE function"	P30619	S000002571	PF00995	Sec1	Sec1 family			1	2	2	2	2	2	2	2	2	2	2.9	2.9	2.9	83.479	724	1	2	2	6.2087e-07	718260	718260
63	219;241;527;622;646;1420;2001;2372	95;96;97		408;445;491		YDR172W	8	Eukaryotic peptide chain release factor GTP-binding subunit;ERF2;ERF-3;Translation release factor 3;Polypeptide release factor 3;Omnipotent suppressor protein 2;G1 to S phase transition protein 1	SUP35;GST1;PNM2;SAL3;SUF12;SUP2;YDR172W;YD9395.05	>YDR172W SUP35 SGDID:S000002579, Chr IV from 808321-810378, Verified ORF, "Translation termination factor eRF3; altered protein conformation creates the [PSI(+)] prion, a dominant cytoplasmically inherited protein aggregate that alters translational fidelity and creates a nonsense suppressor phenotype"	P05420;P05453;Q9HGV1	S000002579	PF00009;PF03144;PF03143	GTP_EFTU;GTP_EFTU_D2;GTP_EFTU_D3	Elongation factor Tu GTP binding domain;Elongation factor Tu domain 2;Elongation factor Tu C-terminal domain			1	8	8	8	8	8	8	8	8	8	14.6	14.6	14.6	76.55	685	1	9	9	2.959e-69	3447800	3447800
64	2047					YDR176W	1	Transcriptional adapter 3;Protein NGG1	ADA3;NGG1;YDR176W;YD9395.09	>YDR176W NGG1 SGDID:S000002583, Chr IV from 814449-816557, Verified ORF, "Transcriptional regulator involved in glucose repression of Gal4p-regulated genes; component of transcriptional adaptor and histone acetyltransferase complexes, the ADA complex, the SAGA complex, and the SLIK complex"	P32494	S000002583	PF10198	Ada3	Histone acetyltransferases subunit 3			1	1	1	1	1	1	1	1	1	1	1.1	1.1	1.1	79.281	702	1	1	1	0.046117	255620	255620
65	178;359;430;594;652;743;771;779;809;977;1021;1022;1035;1058;1168;1244;1309;1311;1462;1512;1647;1689;1759;1856;1885;1892;1919;1947;2014;2058;2132;2133;2148;2269;2337;2367;2393;2401;2413;2423;2442;2443	98;99;100;101;102;103;104;105;106;107;108;109;110;111;112;113		98;274;287;303;364;443;505;528;551;644;653;821;849;854;862;875		YDR206W	42	Protein EBS1;EST1-like BCY1 suppressor 1	EBS1;YDR206W;YD8142.03	>YDR206W EBS1 SGDID:S000002614, Chr IV from 862051-864705, Verified ORF, "Cytoplasmic protein of unknown function, involved in inhibition of translation; interacts with cap binding protein Cdc33; contains an RNA recognition motif and similarity to Est1p; mRNA abundance regulated by mRNA decay factors"	Q03466	S000002614	PF10374;PF10373	EST1;EST1_DNA_bind	Telomerase activating protein Est1;Est1 DNA/RNA binding domain	Ken box		1	42	45	42	45	42	45	42	42	42	48.4	48.4	48.4	99.999	884	1	62	62	0	208250000	208250000
66	929					YDR216W	1	Regulatory protein ADR1	ADR1;YDR216W;YD8142.16;YD8142B.08	>YDR216W ADR1 SGDID:S000002624, Chr IV from 895031-899002, Verified ORF, "Carbon source-responsive zinc-finger transcription factor, required for transcription of the glucose-repressed gene ADH2, of peroxisomal protein genes, and of genes required for ethanol, glycerol, and fatty acid utilization"	P07248;Q04919	S000002624	PF00096	zf-C2H2	Zinc finger, C2H2 type			1	1	1	1	1	1	1	1	1	1	0.8	0.8	0.8	150.94	1323	1	1	1	2.6714e-11	232390	232390
67	102	114		443		YDR238C	1	Coatomer subunit beta;Beta-coat protein	SEC26;YDR238C;YD8419.05C	>YDR238C SEC26 SGDID:S000002646, Chr IV from 940812-937891, reverse complement, Verified ORF, "Essential beta-coat protein of the COPI coatomer, involved in ER-to-Golgi protein trafficking and maintenance of normal ER morphology; shares 43% sequence identity with mammalian beta-coat protein (beta-COP)"	P41810;Q03779	S000002646	PF01602;PF07718	Adaptin_N;Coatamer_beta_C	Adaptin N terminal region;Coatamer beta C-terminal region			1	1	1	1	1	1	1	1	1	1	1.3	1.3	1.3	109.02	973	1	1	1	0.0014901	74863	74863
68	94;105;158;270;334;335;508;515;555;587;835;836;940;955;1003;1040;1151;1264;1431;1436;1489;1538;1699;1700;1701;1715;1921;1954;1956;2166;2167;2254	115;116;117;118;119;120;121;122;123		263;267;377;497;562;563;612;627;805		YDR251W	32	Protein PAM1	PAM1;YDR251W;YD8419.18;YD9320A.01	>YDR251W PAM1 SGDID:S000002659, Chr IV from 960610-963102, Verified ORF, "Essential protein of unknown function; exhibits variable expression during colony morphogenesis; overexpression permits survival without protein phosphatase 2A, inhibits growth, and induces a filamentous phenotype"	P37304;Q03789	S000002659						1	32	32	32	32	32	32	32	32	32	44.5	44.5	44.5	92.871	830	1	44	44	5.3035e-221	87214000	87214000
69	145;186;698;724;872;1280;1340;1385;2173;2201	124		1023		YDR293C	10	Protein SSD1;Protein SRK1	SSD1;CLA1;RLD1;SRK1;YDR293C;D9819.4	>YDR293C SSD1 SGDID:S000002701, Chr IV from 1049388-1045636, reverse complement, Verified ORF, "Protein with a role in maintenance of cellular integrity, interacts with components of the TOR pathway; ssd1 mutant of a clinical S. cerevisiae strain displays elevated virulence"	P24276	S000002701	PF00773	RNB	RNB domain	F box bTrCP		1	10	10	10	10	10	10	10	10	10	11	11	11	139.95	1250	1	10	10	7.2256e-64	3946200	3946200
70	384;1202					YDR303C	2	Chromatin structure-remodeling complex protein RSC3;Remodel the structure of chromatin complex subunit 3	RSC3;YDR303C;D9740.13	>YDR303C RSC3 SGDID:S000002711, Chr IV from 1071382-1068725, reverse complement, Verified ORF, "Component of the RSC chromatin remodeling complex; essential gene required for regulation of ribosomal protein genes and the cell wall/stress response; highly similar to Rsc30p"	Q06639	S000002711	PF00172	Zn_clus	Fungal Zn(2)-Cys(6) binuclear cluster domain			1	2	2	2	2	2	2	2	2	2	2.4	2.4	2.4	101.72	885	1	2	2	3.017e-15	294150	294150
71	152					YDR342C;YDR343C	1;1	High-affinity hexose transporter HXT6	HXT7;YDR342C;D9651.11;HXT6;YDR343C;D9651.12	>YDR342C HXT7 SGDID:S000002750, Chr IV from 1155922-1154210, reverse complement, Verified ORF, "High-affinity glucose transporter of the major facilitator superfamily, nearly identical to Hxt6p, expressed at high basal levels relative to other HXTs, expression repressed by high glucose levels";>YDR343C HXT6 SGDID:S000002751, Chr IV from 1161314-1159602, reverse complement, Verified ORF, "High-aff…	P39004;P39003	S000002750;S000002751	PF00083	Sugar_tr	Sugar (and other) transporter			2	1	1	1	1	1	1	1	1	1	2.8	2.8	2.8	62.734	570	1	1	1	0.00018709	697450	697450
72	31;40;46;49;84;85;148;156;176;179;252;253;284;291;304;366;517;529;608;620;639;794;795;832;833;866;867;868;892;943;947;973;1056;1112;1113;1134;1135;1398;1486;1582;1663;1724;1866;1958;1959;1964;2026;2155;2188;2320;2348	125;126;127;128;129;130;131;132;133;134;135;136;137		9;13;22;81;275;289;437;438;478;619;681;796;828		YDR385W;YOR133W	51;51	Elongation factor 2;Translation elongation factor 2;Eukaryotic elongation factor 2;Ribosomal translocase	EFT1;YOR133W;O3317;YOR3317W;EFT2;YDR385W	>YDR385W EFT2 SGDID:S000002793, Chr IV from 1243222-1245750, Verified ORF, "Elongation factor 2 (EF-2), also encoded by EFT1; catalyzes ribosomal translocation during protein synthesis; contains diphthamide, the unique posttranslationally modified histidine residue specifically ADP-ribosylated by diphtheria toxin";>YOR133W EFT1 SGDID:S000005659, Chr XV from 575099-577627, Verified ORF, "Elongatio…	P32324;Q6JEF7	S000002793;S000005659	PF00679;PF03764;PF00009;PF03144	EFG_C;EFG_IV;GTP_EFTU;GTP_EFTU_D2	Elongation factor G C-terminus;Elongation factor G, domain IV;Elongation factor Tu GTP binding domain;Elongation factor Tu domain 2			2	51	55	51	55	51	55	51	51	51	57.7	57.7	57.7	93.288	842	1	85	85	0	417550000	417550000
73	501;1891;2274;2295					YDR395W	4	Importin beta SMX1;karyopherin-108;Suppressor of mRNA export mutant protein 1	SXM1;KAP108;YDR395W	>YDR395W SXM1 SGDID:S000002803, Chr IV from 1263316-1266150, Verified ORF, "Nuclear transport factor (karyopherin) involved in protein transport between the cytoplasm and nucleoplasm; similar to Nmd5p, Cse1p, Lph2p, and the human cellular apoptosis susceptibility protein, CAS1"	Q04175	S000002803	PF03810	IBN_N	Importin-beta N-terminal domain			1	4	4	4	4	4	4	4	4	4	4.7	4.7	4.7	108.4	944	1	4	4	3.0232e-18	1073000	1073000
74	510;860;881;933;1107;1404;1450;1461;2071;2121;2229	138;139;140		1061;1388;1389		YDR443C	11	Mediator of RNA polymerase II transcription subunit 13;Mediator complex subunit 13;Suppressor of RNA polymerase B SSN2;Protein SCA1	SSN2;MED13;NUT8;RYE3;SCA1;SRB9;UME2;YDR443C	>YDR443C SSN2 SGDID:S000002851, Chr IV from 1349930-1345668, reverse complement, Verified ORF, "Subunit of the RNA polymerase II mediator complex; associates with core polymerase subunits to form the RNA polymerase II holoenzyme; required for stable association of Srb10p-Srb11p kinase; essential for transcriptional regulation"	P38931	S000002851						1	11	11	11	11	11	11	11	11	11	8.4	8.4	8.4	160	1420	1	11	11	3.7276e-22	3057400	3057400
75	83;221;390;490;552;609;751;815;816;924;961;992;1114;1407;1488;1495;1530;1625;1636;1649;1651;1711;1731;1732;1872;1920;1955;2009;2169	141;142;143;144		86;249;623;799		YDR505C;YLR177W	29;6	Protein PSP1;Protein GIN5	PSP1;GIN5;YDR505C;D9719.11	>YDR505C PSP1 SGDID:S000002913, Chr IV from 1459212-1456687, reverse complement, Verified ORF, "Asn and gln rich protein of unknown function; high-copy suppressor of POL1 (DNA polymerase alpha) and partial suppressor of CDC2 (polymerase delta) and CDC6 (pre-RC loading factor) mutations; overexpression results in growth inhibition"	P50896	S000002913	PF04468	PSP1	PSP1 C-terminal conserved region			2	29	29	29	29	29	29	29	29	29	41.3	41.3	41.3	95.347	841	1	37	37	2.6691e-198	67271000	67271000
76	208;222;250;355;463;603;686;1068;1200;1213;1272;1341;1427;1525;1831;2322	145;146;147		177;642;732		YDR507C	16	Serine/threonine-protein kinase GIN4	GIN4;YDR507C;D9719.13	>YDR507C GIN4 SGDID:S000002915, Chr IV from 1465778-1462350, reverse complement, Verified ORF, "Protein kinase involved in bud growth and assembly of the septin ring, proposed to have kinase-dependent and kinase-independent activities; undergoes autophosphorylation; similar to Kcc4p and Hsl1p"	Q12263	S000002915	PF00069	Pkinase	Protein kinase domain			1	16	16	16	16	16	16	16	16	16	16.4	16.4	16.4	129.86	1142	1	17	17	1.527e-61	8506700	8506700
77	484;674;1226;1456;1815;1991	148		379		YEL061C	6	Kinesin-like protein CIN8;Chromosome instability protein 8	CIN8;KSL2;YEL061C	>YEL061C CIN8 SGDID:S000000787, Chr V from 39537-36535, reverse complement, Verified ORF, "Kinesin motor protein involved in mitotic spindle assembly and chromosome segregation"	P27895	S000000787	PF00225	Kinesin	Kinesin motor domain	Ken box		1	6	6	6	6	6	6	6	6	6	7	7	7	113.31	1000	1	6	6	1.0439e-43	1204600	1204600
78	95;407;435;549;550;577;1754;2027;2109;2237;2369;2373;2380;2463	149		179		YER001W	14	Alpha-1,3-mannosyltransferase MNN1	MNN1;YER001W	>YER001W MNN1 SGDID:S000000803, Chr V from 153519-155807, Verified ORF, "Alpha-1,3-mannosyltransferase, integral membrane glycoprotein of the Golgi complex, required for addition of alpha1,3-mannose linkages to N-linked and O-linked oligosaccharides, one of five S. cerevisiae proteins of the MNN1 family"	P39106	S000000803						1	14	14	14	14	14	14	14	14	14	18.4	18.4	18.4	88.528	762	1	14	14	1.1345e-31	5208200	5208200
79	103;837;846;1214;1337;1585	150;151;152		313;504;507		YER022W	6	Mediator of RNA polymerase II transcription subunit 17;Mediator complex subunit 17;Suppressor of RNA polymerase B 4	SRB4;MED17;YER022W	>YER022W SRB4 SGDID:S000000824, Chr V from 198811-200874, Verified ORF, "Subunit of the RNA polymerase II mediator complex; associates with core polymerase subunits to form the RNA polymerase II holoenzyme; essential for transcriptional regulation"	P32569;Q06790;Q6B1B4	S000000824						1	6	6	6	6	6	6	6	6	6	10.2	10.2	10.2	78.475	687	1	6	6	4.6113e-16	1841100	1841100
80	687;1761;2248;2310					YER070W;YIL066C	4;2	Ribonucleoside-diphosphate reductase large chain 1;Ribonucleotide reductase large subunit 1;Ribonucleotide reductase R1 subunit 1;Ribonucleoside-diphosphate reductase large chain 2;Ribonucleotide reductase large subunit 2;Ribonucleotide reductase DNA damage-inducible regulatory subunit 2;Ribonucleotide reductase R1 subunit 2	RNR1;CRT7;RIR1;SDS12;YER070W;RNR3;DIN1;YIL066C	>YER070W RNR1 SGDID:S000000872, Chr V from 298948-301614, Verified ORF, "Ribonucleotide-diphosphate reductase (RNR), large subunit; the RNR complex catalyzes the rate-limiting step in dNTP synthesis and is regulated by DNA replication and DNA damage checkpoint pathways via localization of the small subunits";>YIL066C RNR3 SGDID:S000001328, Chr IX from 240705-238096, reverse complement, Verified O…	P21524;P21672	S000000872;S000001328	PF03477;PF02867;PF00317	ATP-cone;Ribonuc_red_lgC;Ribonuc_red_lgN	ATP cone domain;Ribonucleotide reductase, barrel domain;Ribonucleotide reductase, all-alpha domain			2	4	4	4	4	4	4	4	4	4	4.4	4.4	4.4	99.56	888	1	5	5	1.5292e-35	1124600	1124600
81	162;516;2000;2051					YER098W	4	Ubiquitin carboxyl-terminal hydrolase 9;Ubiquitin thioesterase 9;Ubiquitin-specific-processing protease 9;Deubiquitinating enzyme 9	UBP9;YER098W	>YER098W UBP9 SGDID:S000000900, Chr V from 355462-357726, Verified ORF, "Ubiquitin carboxyl-terminal hydrolase, ubiquitin-specific protease that cleaves ubiquitin-protein fusions"	P39967	S000000900	PF00443	UCH	Ubiquitin carboxyl-terminal hydrolase	Ken box		1	4	4	3	3	3	3	4	3	3	6	4.6	4.6	86.243	754	1	3	3	3.6158e-16	1354800	1354800
82	2242;2330					YER110C	2	Importin subunit beta-4;Karyopherin subunit beta-4;Karyopherin-123;Importin-123;Ran-binding protein YRB4	KAP123;YRB4;YER110C	>YER110C KAP123 SGDID:S000000912, Chr V from 382099-378758, reverse complement, Verified ORF, "Karyopherin beta, mediates nuclear import of ribosomal proteins prior to assembly into ribosomes and import of histones H3 and H4; localizes to the nuclear pore, nucleus, and cytoplasm; exhibits genetic interactions with RAI1"	P40069	S000000912	PF02985;PF03810	HEAT;IBN_N	HEAT repeat;Importin-beta N-terminal domain			1	2	2	2	2	2	2	2	2	2	2.2	2.2	2.2	122.6	1113	1	2	2	1.6854e-10	583560	583560
83	47;151;240;381;401;419;456;601;618;974;1184;1229;1282;1367;1542;1721;1751;1903;2120;2149;2174;2198;2199;2315	153;154		473;792		YER125W	24	E3 ubiquitin-protein ligase RSP5;Reverses SPT-phenotype protein 5	RSP5;MDP1;NPI1;YER125W;SYGP-ORF41	>YER125W RSP5 SGDID:S000000927, Chr V from 410185-412614, Verified ORF, "Ubiquitin-protein ligase involved in ubiquitin-mediated protein degradation; functions in multivesicular body sorting, heat shock response and ubiquitylation of arrested RNAPII; contains a hect (homologous to E6-AP carboxyl terminus) domain"	P39940	S000000927	PF00168;PF00632;PF00397	C2;HECT;WW	C2 domain;HECT-domain (ubiquitin-transferase);WW domain			1	24	24	24	24	24	24	24	24	24	33	33	33	91.815	809	1	33	33	4.1846e-161	41811000	41811000
84	209;368;1061;1167;1267;1369;1438;1615;1774;1786;1851;2055;2122;2131;2152;2216;2352;2365;2386	155;156;157;158;159		249;314;601;1031;1287		YPR137C-B;YER138C;YML039W;YOL103W-B;YPL257W-B;YPR158W-B;YJR027W;YJR029W;YDR316W-B;YDR365W-B;YLR227W-B;YLR157C-B;YPR158C-D;YDR098C-B;YGR038C-B;YDR210C-D;YML045W;YDR261C-D;YGR027W-B;YMR050C;YOR142W-B;YHR214C-B;YNL054W-B;YBR012W-B;YER160C;YGR161C-D;YBL005W-B;YMR045C;YNL284C-B;YAR009C;YLR035C-A;YCL019W;YLR410W-B;YDR210W-B;YFL002W-A;YGR161W-B;YOR192C-B;YOR343W-B;YDR261W-B;YBL100W-B;YDR034C-D;YHR214C-C…	19;19;19;19;19;18;18;18;18;18;18;18;18;18;18;18;18;18;17;17;17;16;16;15;15;15;13;13;13;12;9;7;7;7;7;7;7;7;6;6;6;3;3;3;3;3;3;3;3;3;3;3;3;3;3;3;3;3;3;3;3;3;3;3;3;3;3;3;3;1;1;1;1	Transposon Ty1-PR1 Gag-Pol polyprotein;Gag-Pol-p199;Transposon Ty1 TYA-TYB polyprotein;TY1A-TY1B;p190;Capsid protein;Gag-p45;p54;Ty1 protease;Pol-p20;p23;Integrase;Pol-p71;p90;p84;Reverse transcriptase/ribonuclease H;Pol-p63;p60;Transposon Ty1-ER1 Gag-Pol polyprotein;Transposon Ty1-ML2 Gag-Pol polyprotein;Transposon Ty1-OL Gag-Pol polyprotein;Transposon Ty1-PL Gag-Pol polyprotein;Transposon Ty1-P…	TY1B-PR1;YPRCTy1-2 POL;YPR137C-B;P9659.6c;TY1B-ER1;YERCTy1-1 POL;YER138C;TY1B-ML2;YMLWTy1-2 POL;YML039W;YM8054.04;TY1B-OL;YOLWTy1-1 POL;YOL103W-B;O0770;TY1B-PL;YPLWTy1-1 POL;YPL257W-B;P0729;TY1B-PR2;YPRWTy1-3 POL;YPR158W-B;P9584.3c;TY1B-JR1;YJRWTy1-1 POL;YJR027W;J1560;TY1B-JR2;YJRWTy1-2 POL;YJR029W;J1570;TY1B-DR5;YDRWTy1-4 POL;YDR316W-B;D9740.1;TY1B-DR6;YDRWTy1-5 POL;YDR365W-B;D9481.12;TY1B-LR3;Y…	>YPR137C-B YPR137C-B SGDID:S000007360, Chr XVI from 810265-808961,808959-804997, reverse complement, transposable_element_gene, "Retrotransposon TYA Gag and TYB Pol genes; transcribed/translated as one unit; polyprotein is processed to make a nucleocapsid-like protein (Gag), reverse transcriptase (RT), protease (PR), and integrase (IN); similar to retroviral genes";>YER138C YER138C SGDID:S0000009…	P0C2I9;Q03612;Q03434;Q12273;Q12414;P0C2J0;P47098;P87194;P47100;P87195;P0C2I2;P0C2I3;P0C2I6;P0C2I5;P0C2J1;Q03855;Q12269;Q99231;Q04711;Q07793;Q12141;Q04670;Q92393;O13535;Q99337;Q12193;Q03619;Q12316;Q12490;Q04214;Q12112;A5JYZ4;O13527	S000007360;S000000940;S000004503;S000007350;S000007358;S000007364;S000003788;S000003790;S000007399;S000007401;S000007376;S000007374;S000007362;S000007391;S000007408;S000007410;S000004508;S000007395;S000007406;S000004653;S000007352;S000003534;S000007385;S000002155;S000000962;S000007368;S000002147;S000004648;S000007387;S000000067	PF00665;PF07727;PF01021	rve;RVT_2;TYA	Integrase core domain;Reverse transcriptase (RNA-dependent DNA polymerase);TYA transposon protein	F box bTrCP		73	19	19	19	19	19	19	19	19	19	12.6	12.6	12.6	198.57	1755	1	19	19	4.5704e-77	8655200	8655200
85	89;265;342;458;459;460;507;509;575;702;703;798;862;952;953;954;1028;1029;1124;1196;1279;1419;1553;1708;1727;1758;1804;1949;1975;1981;1995;2068;2082;2104;2124;2219;2220;2388	160;161;162;163;164	1	390;432;514;827;907	386	YER151C	38	Ubiquitin carboxyl-terminal hydrolase 3;Ubiquitin thioesterase 3;Ubiquitin-specific-processing protease 3;Deubiquitinating enzyme 3	UBP3;YER151C	>YER151C UBP3 SGDID:S000000953, Chr V from 472419-469681, reverse complement, Verified ORF, "Ubiquitin-specific protease that interacts with Bre5p to co-regulate anterograde and retrograde transport between endoplasmic reticulum and Golgi compartments; inhibitor of gene silencing; cleaves ubiquitin fusions but not polyubiquitin"	Q01477	S000000953	PF00443	UCH	Ubiquitin carboxyl-terminal hydrolase		CK1	1	38	39	38	39	38	39	38	38	38	34.1	34.1	34.1	101.92	912	1	49	49	6.3588e-287	125380000	125380000
86	163;181;308;452;464;465;572;616;688;704;901;988;998;1051;1055;1171;1331;1411;1452;1534;2022;2041;2125;2190;2223;2340;2429;2456	165;166;167;168;169		1;207;272;284;294		YER162C	28	DNA repair protein RAD4	RAD4;YER162C	>YER162C RAD4 SGDID:S000000964, Chr V from 502889-500625, reverse complement, Verified ORF, "Protein that recognizes and binds damaged DNA (with Rad23p) during nucleotide excision repair; subunit of Nuclear Excision Repair Factor 2 (NEF2); homolog of human XPC protein"	P14736	S000000964	PF03835;PF10403;PF10404;PF10405	Rad4;BHD_1;BHD_2;BHD_3	Rad4 transglutaminase-like domain;Rad4 beta-hairpin domain 1;Rad4 beta-hairpin domain 2;Rad4 beta-hairpin domain 3			1	28	28	28	28	28	28	28	28	28	37	37	37	87.203	754	1	43	43	1.2036e-152	81996000	81996000
87	61;427;2431					YER165W	3	Polyadenylate-binding protein, cytoplasmic and nuclear;ARS consensus-binding protein ACBP-67;Polyadenylate tail-binding protein	PAB1;YER165W	>YER165W PAB1 SGDID:S000000967, Chr V from 510368-512101, Verified ORF, "Poly(A) binding protein, part of the 3'-end RNA-processing complex, mediates interactions between the 5' cap structure and the 3' mRNA poly(A) tail, involved in control of poly(A) tail length, interacts with translation factor eIF-4G"	P04147	S000000967	PF00658;PF00076	PABP;RRM_1	Poly-adenylate binding protein, unique domain;RNA recognition motif. (a.k.a. RRM, RBD, or RNP domain)			1	3	3	3	3	3	3	3	3	3	5.4	5.4	5.4	64.343	577	1	3	3	4.3403e-09	549720	549720
88	1342					YFL049W	1	SWI/SNF global transcription activator complex component SWP82	SWP82;YFL049W	>YFL049W SWP82 SGDID:S000001845, Chr VI from 36803-38674, Verified ORF, "Member of the SWI/SNF chromatin remodeling complex in which it plays an as yet unidentified role; has identifiable counterparts in closely related yeast species; abundantly expressed in many growth conditions; paralog of Npl6p"	P43554	S000001845	PF08624	CRC_subunit	Chromatin remodelling complex subunit			1	1	1	1	1	1	1	1	1	1	1.3	1.3	1.3	70.275	623	1	1	1	0.073562	307760	307760
89	114;180;197;211;317;338;387;858;912;1048;1154;1266;1417;1513;1579;1747;1835	170;171		294;692		YFR002W	17	Nucleoporin NIC96;Nuclear pore protein NIC96;96 kDa nucleoporin-interacting component	NIC96;YFR002W	>YFR002W NIC96 SGDID:S000001898, Chr VI from 150011-152530, Verified ORF, "Component of the nuclear pore complex, required for nuclear pore formation; forms a subcomplex with Nsp1p, Nup57p, and Nup49p"	P34077	S000001898	PF04097	Nic96	Nup93/Nic96			1	17	17	17	17	17	17	17	17	17	19.3	19.3	19.3	96.173	839	1	17	17	9.7944e-83	12225000	12225000
90	1290					YFR013W	1	ISWI one complex protein 3	IOC3;YFR013W	>YFR013W IOC3 SGDID:S000001909, Chr VI from 169914-172277, Verified ORF, "Member of a complex (Isw1a) with Isw1p that has nucleosome-stimulated ATPase activity and represses transcription initiation by specific positioning of a promoter proximal dinucleosome; has homology to Esc8p, which is involved in silencing"	P43596	S000001909						1	1	1	1	1	1	1	1	1	1	1	1	1	90.896	787	1	1	1	0.073562	185030	185030
91	35;473;539;828;1416;2050;2277;2278;2422	172;173		23;152		YFR014C	9	Calcium/calmodulin-dependent protein kinase I	CMK1;YFR014C	>YFR014C CMK1 SGDID:S000001910, Chr VI from 173869-172529, reverse complement, Verified ORF, "Calmodulin-dependent protein kinase; may play a role in stress response, many CA++/calmodulan dependent phosphorylation substrates demonstrated in vitro, amino acid sequence similar to Cmk2p and mammalian Cam Kinase II"	P27466	S000001910	PF00069	Pkinase	Protein kinase domain			1	9	9	9	9	9	9	9	9	9	23.5	23.5	23.5	50.296	446	1	10	10	2.0308e-53	3220100	3220100
92	228;336;644;762;812;826;848;852;882;1126;1352;1591;1800;1820;1971;1982;2191;2383	174;175	2;26	176;889	391;392	YFR019W	18	1-phosphatidylinositol-3-phosphate 5-kinase FAB1;Type III PIP kinase	FAB1;YFR019W	>YFR019W FAB1 SGDID:S000001915, Chr VI from 184490-191326, Verified ORF, "1-phosphatidylinositol-3-phosphate 5-kinase; vacuolar membrane kinase that generates phosphatidylinositol (3,5)P2, which is involved in vacuolar sorting and homeostasis"	P34756	S000001915	PF01363;PF01504;PF00118	FYVE;PIP5K;Cpn60_TCP1	FYVE zinc finger;Phosphatidylinositol-4-phosphate 5-Kinase;TCP-1/cpn60 chaperonin family		NEK6;Polo box	1	18	19	18	19	18	19	18	18	18	9.2	9.2	9.2	257.45	2278	1	19	19	4.6377e-101	6067600	6067600
93	216;345;506;535;537;538;745;790;976;983;1072;1305;1518;1676;1806;1817;1827;1924;2040;2129;2275					YFR030W	21	Sulfite reductase [NADPH] flavoprotein component	MET10;YFR030W	>YFR030W MET10 SGDID:S000001926, Chr VI from 213300-216407, Verified ORF, "Subunit alpha of assimilatory sulfite reductase, which is responsible for the conversion of sulfite into sulfide"	P39692;Q12683	S000001926	PF00667;PF00175	FAD_binding_1;NAD_binding_1	FAD binding domain;Oxidoreductase NAD-binding domain			1	21	21	21	21	21	21	21	21	21	23.8	23.8	23.8	114.83	1035	1	22	22	2.0445e-106	18514000	18514000
94	632;2236;2311	176		660		YPL036W;YGL008C	3;3	Plasma membrane ATPase 2;Proton pump 2;Plasma membrane ATPase 1;Proton pump 1	PMA2;YPL036W;PMA1;YGL008C	>YPL036W PMA2 SGDID:S000005957, Chr XVI from 482841-485684, Verified ORF, "Plasma membrane H+-ATPase, isoform of Pma1p, involved in pumping protons out of the cell; regulator of cytoplasmic pH and plasma membrane potential";>YGL008C PMA1 SGDID:S000002976, Chr VII from 482671-479915, reverse complement, Verified ORF, "Plasma membrane H+-ATPase, pumps protons out of the cell; major regulator of cyt…	P19657;P05030	S000005957;S000002976	PF00690;PF00122;PF00702	Cation_ATPase_N;E1-E2_ATPase;Hydrolase	Cation transporter/ATPase, N-terminus;E1-E2 ATPase;haloacid dehalogenase-like hydrolase			2	3	3	3	3	3	3	3	3	3	4	4	4	102.17	947	1	3	3	1.4907e-15	523450	523450
95	428;895;1199;1316					YGL014W	4	Protein PUF4	PUF4;YGL014W;YGL023	>YGL014W PUF4 SGDID:S000002982, Chr VII from 466146-468812, Verified ORF, "Member of the PUF protein family, which is defined by the presence of Pumilio homology domains that confer RNA binding activity; preferentially binds mRNAs encoding nucleolar ribosomal RNA-processing factors"	P25339	S000002982	PF00806	PUF	Pumilio-family RNA binding repeat			1	4	4	4	4	4	4	4	4	4	5.5	5.5	5.5	97.797	888	1	4	4	9.5415e-12	1849400	1849400
96	1301					YGL021W	1	Serine/threonine-protein kinase Haspin homolog ALK1;DNA damage-responsive protein ALK1	ALK1;YGL021W;G3686	>YGL021W ALK1 SGDID:S000002989, Chr VII from 454790-457072, Verified ORF, "Protein kinase; accumulation and phosphorylation are periodic during the cell cycle; phosphorylated in response to DNA damage; contains characteristic motifs for degradation via the APC pathway; similar to Alk2p and to mammalian haspins"	P43633	S000002989						1	1	1	1	1	1	1	1	1	1	1.6	1.6	1.6	86.086	760	1	1	1	0.01586	126120	126120
97	312					YGL027C	1	Mannosyl-oligosaccharide glucosidase;Processing A-glucosidase I	CWH41;GLS1;YGL027C	>YGL027C CWH41 SGDID:S000002995, Chr VII from 446148-443647, reverse complement, Verified ORF, "Processing alpha glucosidase I, ER type II integral membrane N-glycoprotein involved in assembly of cell wall beta 1,6 glucan and asparagine-linked protein glycosylation; also involved in ER protein quality control and sensing of ER stress"	P53008	S000002995	PF03200	Glyco_hydro_63	Mannosyl oligosaccharide glucosidase			1	1	1	1	1	1	1	1	1	1	1.1	1.1	1.1	96.506	833	1	1	1	0.021486	159280	159280
98	116;124;327;926;1086;1366;1540;1558;1602;2285;2290;2371;2374	177		831		YGL036W	13	Protein MTC2	MTC2;YGL036W	>YGL036W YGL036W SGDID:S000003004, Chr VII from 428606-431335, Uncharacterized ORF, "Putative protein of unknown function; green fluorescent protein (GFP)-fusion protein localizes to the cytoplasm; YGL036W is not an essential gene"	P53185	S000003004						1	13	13	13	13	13	13	13	13	13	16.9	16.9	16.9	102.37	909	1	13	13	1.8111e-42	7096300	7096300
99	1378;2452					YGR162W;YGL049C	2;2	Eukaryotic initiation factor 4F subunit p150;eIF4G1;mRNA cap-binding protein complex subunit p150;Eukaryotic initiation factor 4F subunit p130;eIF4G2;mRNA cap-binding protein complex subunit p130	TIF4631;YGR162W;TIF4632;YGL049C	>YGR162W TIF4631 SGDID:S000003394, Chr VII from 824064-826922, Verified ORF, "Translation initiation factor eIF4G, subunit of the mRNA cap-binding protein complex (eIF4F) that also contains eIF4E (Cdc33p); associates with the poly(A)-binding protein Pab1p, also interacts with eIF4A (Tif1p); homologous to Tif4632p";>YGL049C TIF4632 SGDID:S000003017, Chr VII from 409607-406863, reverse complement, …	P39935;P39936	S000003394;S000003017	PF02854	MIF4G	MIF4G domain	Ken box		2	2	2	2	2	2	2	2	2	2	2.2	2.2	2.2	107.1	952	1	2	2	4.2192e-07	518690	518690
100	885;1224					YGL094C	2	PAB-dependent poly(A)-specific ribonuclease subunit PAN2;PAB1P-dependent poly(A)-nuclease	PAN2;YGL094C	>YGL094C PAN2 SGDID:S000003062, Chr VII from 334468-331121, reverse complement, Verified ORF, "Essential subunit of the Pan2p-Pan3p poly(A)-ribonuclease complex, which acts to control poly(A) tail length and regulate the stoichiometry and activity of postreplication repair complexes"	P53010	S000003062	PF00929;PF00443	Exonuc_X-T;UCH	Exonuclease;Ubiquitin carboxyl-terminal hydrolase			1	2	2	2	2	2	2	2	2	2	1.5	1.5	1.5	127.04	1115	1	2	2	5.6321e-09	128950	128950
101	82;225;226;237;303;373;505;558;600;626;923;1013;1130;1269;1395;1478;1736;1816;1830;2061;2145;2181;2329	178;179;180		201;432;682		YGL137W	23	Coatomer subunit beta';Beta'-coat protein	SEC27;YGL137W;G2827	>YGL137W SEC27 SGDID:S000003105, Chr VII from 249874-249891,250092-252743, Verified ORF, "Essential beta'-coat protein of the COPI coatomer, involved in ER-to-Golgi and Golgi-to-ER transport; contains WD40 domains that mediate cargo selective interactions; 45% sequence identity to mammalian beta'-COP"	P41811	S000003105	PF04053;PF00400	Coatomer_WDAD;WD40	Coatomer WD associated region;WD domain, G-beta repeat	Ken box		1	23	23	23	23	23	23	23	23	23	31.9	31.9	31.9	99.444	889	1	28	28	1.2721e-164	31408000	31408000
102	36;38;218;286;331;358;466;588;657;666;776;777;990;1057;1089;1090;1245;1313;1333;1370;1531;1607;1610;1677;1688;1718;1801;1988;1989;2324;2351;2428;2461	181;182;183;184;185;186;187		21;174;177;449;467;684;990		YGL151W	33	Mediator of RNA polymerase II transcription subunit 5;Mediator complex subunit 5;Negative regulator of URS2 protein 1	NUT1;MED5;YGL151W;G1876	>YGL151W NUT1 SGDID:S000003119, Chr VII from 217529-220927, Verified ORF, "Component of the RNA polymerase II mediator complex, which is required for transcriptional activation and also has a role in basal transcription"	P53114	S000003119	PF08689	Med5	Mediator complex subunit Med5			1	33	33	33	33	33	33	33	33	33	32.7	32.7	32.7	128.79	1132	1	38	38	6.6383e-213	50044000	50044000
103	1933;2353					YGL173C	2	5'-3' exoribonuclease 1;5'-3' exoribonuclease;KAR(-)-enhancing mutation protein;Strand exchange protein 1;DNA strand transfer protein beta;p175	KEM1;DST2;RAR5;SEP1;XRN1;YGL173C;G1645	>YGL173C KEM1 SGDID:S000003141, Chr VII from 180119-175533, reverse complement, Verified ORF, "Evolutionarily-conserved 5'-3' exonuclease component of cytoplasmic processing (P) bodies involved in mRNA decay; plays a role in microtubule-mediated processes, filamentous growth, ribosomal RNA maturation, and telomere maintenance"	P22147	S000003141	PF03159	XRN_N	XRN 5'-3' exonuclease N-terminus			1	2	2	2	2	2	2	2	2	2	1.1	1.1	1.1	175.46	1528	1	2	2	0.12642	126550	126550
104	747					YGL178W	1	Suppressor protein MPT5;Protein HTR1	MPT5;HTR1;PUF5;YGL178W;BIC834	>YGL178W MPT5 SGDID:S000003146, Chr VII from 167358-167360,168001-170577, Verified ORF, "Member of the Puf family of RNA-binding proteins; binds to mRNAs encoding chromatin modifiers and spindle pole body components; involved in longevity, maintenance of cell wall integrity, and sensitivity to and recovery from pheromone arrest"	P39016	S000003146	PF00806	PUF	Pumilio-family RNA binding repeat			1	1	1	1	1	1	1	1	1	1	1	1	1	95.421	859	1	1	1	0.0034982	212630	212630
105	503;570;856;2287					YGL206C	4	Clathrin heavy chain	CHC1;YGL206C	>YGL206C CHC1 SGDID:S000003174, Chr VII from 107508-102547, reverse complement, Verified ORF, "Clathrin heavy chain, subunit of the major coat protein involved in intracellular protein transport and endocytosis; two heavy chains form the clathrin triskelion structural component; the light chain (CLC1) is thought to regulate function"	P22137	S000003174	PF00637;PF01394	Clathrin;Clathrin_propel	Region in Clathrin and VPS;Clathrin propeller repeat	Ken box		1	4	4	4	4	4	4	4	4	4	2.6	2.6	2.6	187.23	1653	1	4	4	1.3329e-09	715020	715020
106	871;1505;1707;2118;2279	188		637		YGL216W	5	Kinesin-like protein KIP3	KIP3;YGL216W	>YGL216W KIP3 SGDID:S000003184, Chr VII from 84884-87301, Verified ORF, "Kinesin-related motor protein involved in mitotic spindle positioning"	P53086	S000003184	PF00225	Kinesin	Kinesin motor domain			1	5	5	5	5	5	5	5	5	5	7.6	7.6	7.6	91.089	805	1	5	5	5.0467e-44	1201200	1201200
107	310;453;548;1729;1962;2011;2138;2154;2350	189		404		YGR178C	9	PAB1-binding protein 1	PBP1;MRS16;YGR178C	>YGR178C PBP1 SGDID:S000003410, Chr VII from 853220-851052, reverse complement, Verified ORF, "Protein interacting with poly(A)-binding protein Pab1p; likely involved in controlling the extent of mRNA polyadenylation; forms a complex with Mkt1p that may regulate HO translation; interacts with Lsm12p in a copurification assay"	P53297	S000003410	PF06741	LsmAD	LsmAD domain			1	9	9	9	9	9	9	9	9	9	15.5	15.5	15.5	78.78	722	1	10	10	8.0164e-64	7119700	7119700
108	132;193;202;650;851;946;1239;1570;1811;2228;2361;2362	190		714		YGR186W	12	Transcription initiation factor IIF subunit alpha;TFIIF large subunit;Transcription factor G 105 kDa subunit	TFG1;SSU71;YGR186W;G7526	>YGR186W TFG1 SGDID:S000003418, Chr VII from 867779-869986, Verified ORF, "TFIIF (Transcription Factor II) largest subunit; involved in both transcription initiation and elongation of RNA polymerase II; homologous to human RAP74"	P41895	S000003418						1	12	12	12	12	12	12	12	12	12	16.9	16.9	16.9	82.193	735	1	12	12	1.1171e-30	11603000	11603000
109	2396					YGR204W	1	C-1-tetrahydrofolate synthase, cytoplasmic;Methylenetetrahydrofolate dehydrogenase;Methenyltetrahydrofolate cyclohydrolase;Formyltetrahydrofolate synthetase	ADE3;YGR204W;G7733	>YGR204W ADE3 SGDID:S000003436, Chr VII from 905939-908779, Verified ORF, "Cytoplasmic trifunctional enzyme C1-tetrahydrofolate synthase, involved in single carbon metabolism and required for biosynthesis of purines, thymidylate, methionine, and histidine"	P07245	S000003436	PF01268;PF00763;PF02882	FTHFS;THF_DHG_CYH;THF_DHG_CYH_C	Formate--tetrahydrofolate ligase;Tetrahydrofolate dehydrogenase/cyclohydrolase, catalytic domain;Tetrahydrofolate dehydrogenase/cyclohydrolase, NAD(P)-binding domain			1	1	1	1	1	1	1	1	1	1	1.7	1.7	1.7	102.2	946	1	1	1	2.3081e-20	198900	198900
110	715;959;2171					YGR237C	3	Uncharacterized protein YGR237C	YGR237C;G8581	>YGR237C YGR237C SGDID:S000003469, Chr VII from 965660-963303, reverse complement, Uncharacterized ORF, "Putative protein of unknown function; green fluorescent protein (GFP)-fusion protein localizes to the cytoplasm"	P50089	S000003469						1	3	3	3	3	3	3	3	3	3	5.5	5.5	5.5	89.24	785	1	3	3	0.0081641	477190	477190
111	42;146;2302	191		398		YGR240C	3	6-phosphofructokinase subunit alpha;Phosphofructokinase 1;Phosphohexokinase;6PF-1-K subunit alpha	PFK1;YGR240C;G8599	>YGR240C PFK1 SGDID:S000003472, Chr VII from 973739-970776, reverse complement, Verified ORF, "Alpha subunit of heterooctameric phosphofructokinase involved in glycolysis, indispensable for anaerobic growth, activated by fructose-2,6-bisphosphate and AMP, mutation inhibits glucose induction of cell cycle-related genes"	P16861	S000003472	PF00365	PFK	Phosphofructokinase	Ken box		1	3	3	3	3	2	2	3	3	2	3.9	3.9	2.9	107.97	987	1	3	3	3.9196e-14	675240	675240
112	888	192		368		YGR245C	1	Protein SDA1;Severe depolymerization of actin protein 1	SDA1;YGR245C	>YGR245C SDA1 SGDID:S000003477, Chr VII from 982073-979770, reverse complement, Verified ORF, "Highly conserved nuclear protein required for actin cytoskeleton organization and passage through Start, plays a critical role in G1 events, binds Nap1p, also involved in 60S ribosome biogenesis"	P53313	S000003477	PF08158;PF05285	NUC130_3NT;SDA1	NUC130/3NT domain;SDA1			1	1	1	1	1	1	1	1	1	1	1.2	1.2	1.2	86.617	767	1	1	1	0.1539	0	0
113	65;160;242;370;437;630;631;635;898;1302;1422;1799;1852;1873;2184;2224;2391	193;194;195;196		83;224;492;685		YGR250C	17	Uncharacterized RNA-binding protein YGR250C	YGR250C	>YGR250C YGR250C SGDID:S000003482, Chr VII from 993526-991181, reverse complement, Uncharacterized ORF, "Putative protein of unknown function; green fluorescent protein (GFP)-fusion protein localizes to the cytoplasm"	P53316	S000003482	PF00076	RRM_1	RNA recognition motif. (a.k.a. RRM, RBD, or RNP domain)	Ken box		1	17	17	17	17	17	17	17	17	17	25.9	25.9	25.9	89.512	781	1	17	17	2.8725e-79	17708000	17708000
114	617;701;855;1327;1546	197;198		553;679		YHL023C	5	Protein RMD11;Required for meiotic nuclear division protein 11	RMD11;YHL023C	>YHL023C RMD11 SGDID:S000001015, Chr VIII from 62561-59121, reverse complement, Verified ORF, "Protein required for sporulation"	P38742	S000001015	PF03666	UPF0171	Uncharacterised protein family (UPF0171)			1	5	5	5	5	5	5	5	5	5	4.3	4.3	4.3	129.97	1146	1	5	5	2.0514e-11	2095300	2095300
115	737;2341					YHR047C	2	Alanine/arginine aminopeptidase	AAP1;YHR047C	>YHR047C AAP1 SGDID:S000001089, Chr VIII from 201303-198733, reverse complement, Verified ORF, "Arginine/alanine aminopeptidase, overproduction stimulates glycogen accumulation"	P37898	S000001089	PF01433	Peptidase_M1	Peptidase family M1			1	2	2	1	1	1	1	2	1	1	2.7	1.6	1.6	97.661	856	1	1	1	1.4957e-05	67270	67270
116	184;205;414;948;1351;1533;1596;1790;1797;1999;2424;2425;2445	199		247		YHR082C	13	Serine/threonine-protein kinase KSP1	KSP1;YHR082C	>YHR082C KSP1 SGDID:S000001124, Chr VIII from 271550-268461, reverse complement, Verified ORF, "Nonessential putative serine/threonine protein kinase of unknown cellular role; overproduction causes allele-specific suppression of the prp20-10 mutation"	P38691	S000001124	PF00069	Pkinase	Protein kinase domain			1	13	13	13	13	13	13	13	13	13	13.7	13.7	13.7	117.08	1029	1	13	13	3.5253e-57	6386000	6386000
117	258;405;2062	200		696		YHR098C	3	SED5-binding protein 3;SEC24-related protein 3;Lethal with SEC13 protein 1	SFB3;LST1;YHR098C	>YHR098C SFB3 SGDID:S000001140, Chr VIII from 301937-299148, reverse complement, Verified ORF, "Member of the Sec24p family; forms a complex, with Sec23p, that is involved in sorting of Pma1p into COPII vesicles; peripheral ER membrane protein; potential Cdc28p substrate"	P38810	S000001140	PF00626;PF08033;PF04815;PF04811;PF04810	Gelsolin;Sec23_BS;Sec23_helical;Sec23_trunk;zf-Sec23_Sec24	Gelsolin repeat;Sec23/Sec24 beta-sandwich domain;Sec23/Sec24 helical domain;Sec23/Sec24 trunk domain;Sec23/Sec24 zinc finger			1	3	3	3	3	3	3	3	3	3	3.2	3.2	3.2	103.95	929	1	3	3	5.8482e-14	622190	622190
118	2297					YHR103W	1	Protein SBE22	SBE22;YHR103W	>YHR103W SBE22 SGDID:S000001145, Chr VIII from 320417-322975, Verified ORF, "Protein involved in the transport of cell wall components from the Golgi to the cell surface; similar in structure and functionally redundant with Sbe2p; involved in bud growth"	P38814	S000001145						1	1	1	1	1	1	1	1	1	1	1.4	1.4	1.4	96.397	852	1	1	1	2.0709e-16	361470	361470
119	98;388;420;997;1862					YHR186C	5	Target of rapamycin complex 1 subunit KOG1;Kontroller of growth protein 1;Local anesthetic-sensitive protein 24	KOG1;LAS24;YHR186C;H9998.14	>YHR186C KOG1 SGDID:S000001229, Chr VIII from 480672-475999, reverse complement, Verified ORF, "Subunit of TORC1, a rapamycin-sensitive complex involved in growth control that contains Tor1p or Tor2p, Lst8p and Tco89p; contains four HEAT repeats and seven WD-40 repeats; may act as a scaffold protein to couple TOR and its effectors"	P38873	S000001229	PF02985	HEAT	HEAT repeat			1	5	5	5	5	5	5	5	5	5	3.7	3.7	3.7	177.61	1557	1	5	5	5.6155e-24	1588100	1588100
120	199;280;741;1209;1426;1566;1787	201		506		YIL005W	7	Putative protein disulfide-isomerase YIL005W	YIL005W;YIA5W	>YIL005W EPS1 SGDID:S000001267, Chr IX from 345689-347794, Verified ORF, "Pdi1p (protein disulfide isomerase)-related protein involved in endoplasmic reticulum retention of resident ER proteins"	P40557	S000001267	PF00085	Thioredoxin	Thioredoxin			1	7	7	7	7	7	7	7	7	7	9.3	9.3	9.3	81.218	701	1	7	7	7.5236e-10	1231400	1231400
121	878;958;1588;2017;2141;2230	202		94		YIL009W	6	Long-chain-fatty-acid--CoA ligase 3;Long-chain acyl-CoA synthetase 3;Fatty acid activator 3	FAA3;YIL009W	>YIL009W FAA3 SGDID:S000001271, Chr IX from 339341-341425, Verified ORF, "Long chain fatty acyl-CoA synthetase, has a preference for C16 and C18 fatty acids; green fluorescent protein (GFP)-fusion protein localizes to the cell periphery"	P39002	S000001271	PF00501	AMP-binding	AMP-binding enzyme			1	6	6	6	6	6	6	6	6	6	9.8	9.8	9.8	77.946	694	1	6	6	6.3221e-27	1899500	1899500
122	104;238;243;244;267;276;283;418;518;571;583;593;778;917;1079;1096;1205;1206;1262;1363;1439;1475;1519;1667;1722;1818;1915;2259;2325;2326;2332;2399	203;204;205;206;207		108;386;539;706;787		YIL075C;YJR137C	32;1	26S proteasome regulatory subunit RPN2	RPN2;SEN3;YIL075C	>YIL075C RPN2 SGDID:S000001337, Chr IX from 220697-217860, reverse complement, Verified ORF, "Subunit of the 26S proteasome, substrate of the N-acetyltransferase Nat1p"	P32565	S000001337	PF01851	PC_rep	Proteasome/cyclosome repeat			2	32	32	32	32	32	32	32	32	32	35.1	35.1	35.1	104.23	945	1	40	40	5.1797e-149	37831000	37831000
123	195;203;309;569;638;680;700;729;894;1297;1334;1389;1460;1529;1788;1807;1886;1887;1927;1974;1978;2054;2164;2227;2435;2449	208;209;210;211		1;120;440;614		YIL095W;YNL020C	26;1	Actin-regulating kinase PRK1;p53-regulating kinase 1	PRK1;PAK1;YIL095W	>YIL095W PRK1 SGDID:S000001357, Chr IX from 183934-186366, Verified ORF, "Protein serine/threonine kinase; regulates the organization and function of the actin cytoskeleton through the phosphorylation of the Pan1p-Sla1p-End3p protein complex"	P40494;Q02553	S000001357	PF00069	Pkinase	Protein kinase domain			2	26	27	26	27	25	26	26	26	25	36.8	36.8	35.3	91.031	810	1	39	39	3.5382e-148	72881000	72881000
124	150;718;1934					YIL107C	3	6-phosphofructo-2-kinase 1;Phosphofructokinase 2 I	PFK26;YIL107C	>YIL107C PFK26 SGDID:S000001369, Chr IX from 165758-163275, reverse complement, Verified ORF, "6-phosphofructo-2-kinase, inhibited by phosphoenolpyruvate and sn-glycerol 3-phosphate, has negligible fructose-2,6-bisphosphatase activity, transcriptional regulation involves protein kinase A"	P40433	S000001369	PF01591;PF00300	6PF2K;PGAM	6-phosphofructo-2-kinase;Phosphoglycerate mutase family			1	3	3	3	3	3	3	3	3	3	4.4	4.4	4.4	93.416	827	1	3	3	1.0401e-15	770120	770120
125	316;546;786;817;886;1448;1532;1777	212		168		YIL109C	8	Protein transport protein SEC24;Abnormal nuclear morphology 1	SEC24;ANU1;YIL109C	>YIL109C SEC24 SGDID:S000001371, Chr IX from 160162-157382, reverse complement, Verified ORF, "Component of the Sec23p-Sec24p heterodimeric complex of the COPII vesicle coat; involved in ER to Golgi transport, cargo selection and autophagy; required for the binding of the Sec13 complex to ER membranes; homologous to Lst1p and Lss1p"	P40482	S000001371	PF00626;PF08033;PF04815;PF04811;PF04810	Gelsolin;Sec23_BS;Sec23_helical;Sec23_trunk;zf-Sec23_Sec24	Gelsolin repeat;Sec23/Sec24 beta-sandwich domain;Sec23/Sec24 helical domain;Sec23/Sec24 trunk domain;Sec23/Sec24 zinc finger			1	8	8	8	8	8	8	8	8	8	11.7	11.7	11.7	103.63	926	1	8	8	2.357e-19	2418000	2418000
126	80;842;1973;2286;2312	213		1443		YIL115C	5	Nucleoporin NUP159;Nuclear pore protein NUP159	NUP159;NUP158;RAT7;YIL115C	>YIL115C NUP159 SGDID:S000001377, Chr IX from 148706-144324, reverse complement, Verified ORF, "Nucleoporin, subunit of the nuclear pore complex that is found exclusively on the cytoplasmic side, forms a subcomplex with Nup82p and Nsp1p, required for mRNA export"	P40477	S000001377				Ken box		1	5	5	5	5	5	5	5	5	5	4.2	4.2	4.2	158.91	1460	1	5	5	6.472e-16	1377200	1377200
127	475;1176					YIL125W	2	2-oxoglutarate dehydrogenase E1 component, mitochondrial;Alpha-ketoglutarate dehydrogenase	KGD1;OGD1;YIL125W	>YIL125W KGD1 SGDID:S000001387, Chr IX from 122689-125733, Verified ORF, "Component of the mitochondrial alpha-ketoglutarate dehydrogenase complex, which catalyzes a key step in the tricarboxylic acid (TCA) cycle, the oxidative decarboxylation of alpha-ketoglutarate to form succinyl-CoA"	P20967;Q45U08	S000001387	PF00676;PF02779	E1_dh;Transket_pyr	Dehydrogenase E1 component;Transketolase, pyrimidine binding domain			1	2	2	2	2	2	2	2	2	2	1.9	1.9	1.9	114.41	1014	1	2	2	0.00011179	337670	337670
128	1595;1765					YIL143C	2	DNA repair helicase RAD25;General transcription and DNA repair factor IIH subunit RAD25	RAD25;LOM3;SSL2;UVS112;YIL143C	>YIL143C SSL2 SGDID:S000001405, Chr IX from 83041-80510, reverse complement, Verified ORF, "Component of the holoenzyme form of RNA polymerase transcription factor TFIIH, has DNA-dependent ATPase/helicase activity and is required, with Rad3p, for unwinding promoter DNA; involved in DNA repair; homolog of human ERCC3"	Q00578	S000001405	PF00271;PF04851	Helicase_C;ResIII	Helicase conserved C-terminal domain;Type III restriction enzyme, res subunit			1	2	2	2	2	2	2	2	2	2	3.1	3.1	3.1	95.34	843	1	3	3	0.0087043	22772000	22772000
129	357;2065					YLL039C;YLR167W;YIL148W;YKR094C	2;2;2;2	Ubiquitin	UBI1;RPL40A;YIL148W;UBI2;RPL40B;YKR094C;UBI3;RPS31;YLR167W;L9470.14;UBI4;SCD2;YLL039C	>YLL039C UBI4 SGDID:S000003962, Chr XII from 65206-64061, reverse complement, Verified ORF, "Ubiquitin, becomes conjugated to proteins, marking them for selective degradation via the ubiquitin-26S proteasome system; essential for the cellular stress response; encoded as a polyubiquitin precursor comprised of 5 head-to-tail repeats";>YLR167W RPS31 SGDID:S000004157, Chr XII from 498949-499407, Veri…	P61864;P04838;Q6LA96;P05759;P14800;P14796	S000003962;S000004157;S000001410;S000001802	PF00240;PF01599;PF01020	ubiquitin;Ribosomal_S27;Ribosomal_L40e	Ubiquitin family;Ribosomal protein S27a;Ribosomal L40e family			4	2	2	2	2	2	2	2	2	2	23.6	23.6	23.6	42.825	381	1	3	3	8.2561e-09	14093000	14093000
130	393;410;589;734;966;1318;1504;1536;1893;1894;1940;1979;2019;2163	214		299		YIR006C	14	Actin cytoskeleton-regulatory complex protein PAN1;Mitochondrial distribution of proteins protein 3	PAN1;DIM2;MDP3;MIP3;YIR006C;YIB6C	>YIR006C PAN1 SGDID:S000001445, Chr IX from 369905-365463, reverse complement, Verified ORF, "Part of actin cytoskeleton-regulatory complex Pan1p-Sla1p-End3p, associates with actin patches on the cell cortex; promotes protein-protein interactions essential for endocytosis; previously thought to be a subunit of poly(A) ribonuclease"	P32521	S000001445	PF08226;PF00036	DUF1720;efhand	Domain of unknown function (DUF1720);EF hand			1	14	14	14	14	14	14	14	14	14	10.1	10.1	10.1	160.27	1480	1	14	14	1.2155e-82	7744700	7744700
131	1368					YIR023W	1	Transcriptional activator protein DAL81;Regulatory protein UGA35	DAL81;DURL;UGA35;YIR023W	>YIR023W DAL81 SGDID:S000001462, Chr IX from 399774-402686, Verified ORF, "Positive regulator of genes in multiple nitrogen degradation pathways; contains DNA binding domain but does not appear to bind the dodecanucleotide sequence present in the promoter region of many genes involved in allantoin catabolism"	P21657	S000001462	PF04082;PF00172	Fungal_trans;Zn_clus	Fungal specific transcription factor domain;Fungal Zn(2)-Cys(6) binuclear cluster domain			1	1	1	1	1	1	1	1	1	1	0.9	0.9	0.9	109.17	970	1	1	1	3.576e-10	207460	207460
132	37;320;844;1354;1603;2044;2126	215;216		127;252		YJL033W	7	ATP-dependent RNA helicase DBP4;DEAD box protein 4;Helicase CA4;Helicase UF1	DBP4;HCA4;YJL033W;J1250	>YJL033W HCA4 SGDID:S000003570, Chr X from 383832-386144, Verified ORF, "Putative nucleolar DEAD box RNA helicase; high-copy number suppression of a U14 snoRNA processing mutant suggests an involvement in 18S rRNA synthesis"	P20448;Q6B1G2;Q92329	S000003570	PF00270;PF00271	DEAD;Helicase_C	DEAD/DEAH box helicase;Helicase conserved C-terminal domain			1	7	7	7	7	7	7	7	7	7	11.8	11.8	11.8	87.192	770	1	8	8	3.4889e-11	2604800	2604800
133	8;43;187;246;248;566;712;818;854;945;1009;1263;1455;1586;1654;1693;1784;1848;1931;1997;2002;2005;2046;2113;2115;2349	217;218		1;685		YJL041W	26	Nucleoporin NSP1;Nuclear pore protein NSP1;Nucleoskeletal-like protein;p110	NSP1;YJL041W;J1207	>YJL041W NSP1 SGDID:S000003577, Chr X from 365779-365779,365898-368368, Verified ORF, "Essential component of the nuclear pore complex, which mediates nuclear import and export"	P14907	S000003577	PF05064	Nsp1_C	Nsp1-like C-terminal region			1	26	26	26	26	26	26	26	26	26	51.3	51.3	51.3	86.515	823	1	33	33	2.1016e-165	30914000	30914000
134	615;768;889;1093;1336;1623;1855;2317	219		759		YJL042W	8	MAP-homologous protein 1	MHP1;YJL042W;J1206	>YJL042W MHP1 SGDID:S000003578, Chr X from 361244-365440, Verified ORF, "Microtubule-associated protein involved in assembly and stabilization of microtubules; overproduction results in cell cycle arrest at G2 phase; similar to Drosophila protein MAP and to mammalian MAP4 proteins"	P43638	S000003578						1	8	8	8	8	8	8	8	8	8	5.9	5.9	5.9	155.21	1398	1	8	8	3.5576e-16	2369600	2369600
135	356;399;422;661;932;1191;1195;1472;1516;1517;1773;1836;1853;1935;2021;2033;2288;2448	220;221;222;223;224		639;1149;1157;1337;1339		YJL095W	18	Serine/threonine-protein kinase BCK1/SLK1/SSP31	BCK1;LAS3;SLK1;SSP31;YJL095W;J0906	>YJL095W BCK1 SGDID:S000003631, Chr X from 247250-251686, Verified ORF, "Mitogen-activated protein (MAP) kinase kinase kinase acting in the protein kinase C signaling pathway, which controls cell integrity; upon activation by Pkc1p phosphorylates downstream kinases Mkk1p and Mkk2p"	Q01389;P32894	S000003631	PF00069	Pkinase	Protein kinase domain			1	18	18	18	18	18	18	18	18	18	14.3	14.3	14.3	164.19	1478	1	19	19	6.3204e-56	5782100	5782100
136	19;2250					YJL109C	2	U3 small nucleolar RNA-associated protein 10;U three protein 10;t-UTP10;U3 protein 10 required for transcription	UTP10;YJL109C;J0808	>YJL109C UTP10 SGDID:S000003645, Chr X from 217305-211996, reverse complement, Verified ORF, "Nucleolar protein, component of the small subunit (SSU) processome containing the U3 snoRNA that is involved in processing of pre-18S rRNA"	P42945	S000003645	PF08146	BP28CT	BP28CT (NUC211) domain			1	2	2	2	2	2	2	2	2	2	1.1	1.1	1.1	200.08	1769	1	2	2	1.0877e-14	235490	235490
137	337;573;915;1207;1210;1551;2296	225		2082		YJL130C	7	Protein URA1;Glutamine-dependent carbamoyl-phosphate synthase;Aspartate carbamoyltransferase	URA2;YJL130C;J0686	>YJL130C URA2 SGDID:S000003666, Chr X from 172364-165720, reverse complement, Verified ORF, "Bifunctional carbamoylphosphate synthetase (CPSase)-aspartate transcarbamylase (ATCase), catalyzes the first two enzymatic steps in the de novo biosynthesis of pyrimidines; both activities are subject to feedback inhibition by UTP"	P07259;A2TBN0;Q06HN1	S000003666	PF00289;PF02786;PF02787;PF00988;PF00117;PF02142;PF00185;PF02729	CPSase_L_chain;CPSase_L_D2;CPSase_L_D3;CPSase_sm_chain;GATase;MGS;OTCace;OTCace_N	Carbamoyl-phosphate synthase L chain, N-terminal domain;Carbamoyl-phosphate synthase L chain, ATP binding domain;Carbamoyl-phosphate synthetase large chain, oligomerisation domain;Carbamoyl-phosphate synthase small chain, CPSase domain;Glutamine amidotransferase class-I;MGS-like domain;Aspartate/ornithine carbamoyltransferase, Asp/Orn binding domain;Aspartate/ornithine carbamoyltransferase, carba…			1	7	7	7	7	7	7	7	7	7	3.3	3.3	3.3	245.12	2214	1	7	7	2.6273e-23	1935800	1935800
138	913;1122					YJL154C	2	Vacuolar protein sorting-associated protein 35;Vacuolar protein-targeting protein 7	VPS35;VPT7;YJL154C;J0580	>YJL154C VPS35 SGDID:S000003690, Chr X from 133932-131098, reverse complement, Verified ORF, "Endosomal subunit of membrane-associated retromer complex required for retrograde transport; receptor that recognizes retrieval signals on cargo proteins, forms subcomplex with Vps26p and Vps29p that selects cargo proteins for retrieval"	P34110	S000003690	PF03635	Vps35	Vacuolar protein sorting-associated protein 35			1	2	2	2	2	2	2	2	2	2	1.7	1.7	1.7	109.14	944	1	2	2	0.0098559	385760	385760
139	694;1823					YJL165C	2	Serine/threonine-protein kinase HAL5;Halotolerance protein 5	HAL5;YJL165C;J0531	>YJL165C HAL5 SGDID:S000003701, Chr X from 109455-106888, reverse complement, Verified ORF, "Putative protein kinase; overexpression increases sodium and lithium tolerance, whereas gene disruption increases cation and low pH sensitivity and impairs potassium uptake, suggesting a role in regulation of Trk1p and/or Trk2p transporters"	P38970	S000003701	PF00069	Pkinase	Protein kinase domain			1	2	2	2	2	2	2	2	2	2	2.9	2.9	2.9	95.454	855	1	2	2	4.9094e-11	359910	359910
140	67;166;289;306;476;481;482;553;576;586;754;755;810;811;861;870;914;1005;1102;1253;1261;1451;1520;1541;1637;1694;1696;1748;1812;1884;1905;1916;1917;2081;2134;2182;2336;2338;2359	226;227;228;229;230;231;232;233;234		81;344;350;437;443;444;626;708;773		YJL176C	39	SWI/SNF complex subunit SWI3;Transcription regulatory protein SWI3;Transcription factor TYE2	SWI3;TYE2;YJL176C;J0495	>YJL176C SWI3 SGDID:S000003712, Chr X from 94528-92051, reverse complement, Verified ORF, "Subunit of the SWI/SNF chromatin remodeling complex, which regulates transcription by remodeling chromosomes; required for transcription of many genes, including ADH1, ADH2, GAL1, HO, INO1 and SUC2"	P32591	S000003712	PF00249;PF04433	Myb_DNA-binding;SWIRM	Myb-like DNA-binding domain;SWIRM domain			1	39	40	39	40	39	40	39	39	39	45.7	45.7	45.7	92.925	825	1	58	58	1.3549e-262	371890000	371890000
141	217;224;629;993;1032;1066;1259;1347;1445;1521;1883;1952;2029;2276	235;236;237;238;239;240		225;241;289;341;352;624		YJR059W	14	Serine/threonine-protein kinase PTK2/STK2	PTK2;STK2;YJR059W;J1725	>YJR059W PTK2 SGDID:S000003820, Chr X from 545780-548236, Verified ORF, "Putative serine/threonine protein kinase involved in regulation of ion transport across plasma membrane; enhances spermine uptake"	P47116;Q66R63	S000003820	PF00069	Pkinase	Protein kinase domain	Ken box		1	14	14	14	14	14	14	14	14	14	21.8	21.8	21.8	91.399	818	1	16	16	2.139e-81	11754000	11754000
142	2232;2387;2418	241;242		661;874		YJR091C	3	Protein JSN1;Protein PUF1	JSN1;PUF1;YJR091C;J1890	>YJR091C JSN1 SGDID:S000003851, Chr X from 598329-595054, reverse complement, Verified ORF, "Member of the Puf family of RNA-binding proteins, interacts with mRNAs encoding membrane-associated proteins; overexpression suppresses a tub2-150 mutation and causes increased sensitivity to benomyl in wild-type cells"	P47135	S000003851	PF00806;PF00076	PUF;RRM_1	Pumilio-family RNA binding repeat;RNA recognition motif. (a.k.a. RRM, RBD, or RNP domain)			1	3	3	2	2	2	2	3	2	2	2.7	1.8	1.8	120.37	1091	1	2	2	1.364e-06	468830	468830
143	120;232;301;442;543;918;969;1073;1092;1119;1159;1232;1374;1406;1522;1821;1839;1910;2402	243;244		235;989		YJR138W	19	Vacuolar membrane-associated protein IML1;Increased minichromosome loss protein 1	IML1;YJR138W;J2129	>YJR138W IML1 SGDID:S000003899, Chr X from 684561-689315, Verified ORF, "Protein of unknown function, green fluorescent protein (GFP)-fusion protein localizes to the vacuolar membrane"	P47170	S000003899	PF00610	DEP	Domain found in Dishevelled, Egl-10, and Pleckstrin			1	19	19	19	19	19	19	19	19	19	11.7	11.7	11.7	181.95	1584	1	19	19	7.97e-61	7483500	7483500
144	142;1070					YKL022C	2	Anaphase-promoting complex subunit CDC16;Cell division control protein 16	CDC16;YKL022C	>YKL022C CDC16 SGDID:S000001505, Chr XI from 396891-394369, reverse complement, Verified ORF, "Subunit of the anaphase-promoting complex/cyclosome (APC/C), which is a ubiquitin-protein ligase required for degradation of anaphase inhibitors, including mitotic cyclins, during the metaphase/anaphase transition; required for sporulation"	P09798	S000001505	PF00515	TPR_1	Tetratricopeptide repeat			1	2	2	2	2	2	2	2	2	2	1.7	1.7	1.7	94.991	840	1	2	2	0.012679	385450	385450
145	411;415;1142;1215;1608;1976;2098;2333	245		836		YKL038W	8	Uncharacterized transcriptional regulatory protein YKL038W	YKL038W;YKL251	>YKL038W RGT1 SGDID:S000001521, Chr XI from 365248-368760, Verified ORF, "Glucose-responsive transcription factor that regulates expression of several glucose transporter (HXT) genes in response to glucose; binds to promoters and acts both as a transcriptional activator and repressor"	P32862	S000001521	PF00172	Zn_clus	Fungal Zn(2)-Cys(6) binuclear cluster domain			1	8	9	8	9	8	9	8	8	8	7.7	7.7	7.7	128.24	1170	1	10	10	1.3236e-49	7061600	7061600
146	346;348;636;676;677;679;949;994;1007;1008;1042;1043;1466;1670;2006	246	3	242	260	YKL054C	15	Uncharacterized protein YKL054C	YKL054C;YKL308	>YKL054C DEF1 SGDID:S000001537, Chr XI from 338397-336181, reverse complement, Verified ORF, "RNAPII degradation factor, forms a complex with Rad26p in chromatin, enables ubiquitination and proteolysis of RNAPII present in an elongation complex"	P35732	S000001537					CK2;PKD;CHK1	1	15	16	15	16	15	16	15	15	15	21	21	21	83.972	738	1	23	23	4.1714e-57	24241000	24241000
147	910;2392					YKL057C	2	Nucleoporin NUP120;Nuclear pore protein NUP120	NUP120;RAT2;YKL057C;YKL314;YKL313	>YKL057C NUP120 SGDID:S000001540, Chr XI from 333613-330500, reverse complement, Verified ORF, "Subunit of the Nup84p subcomplex of the nuclear pore complex (NPC), required for even distribution of NPCs around the nuclear envelope, involved in establishment of a normal nucleocytoplasmic concentration gradient of the GTPase Gsp1p"	P35729;P35730	S000001540						1	2	2	2	2	2	2	2	2	2	1.8	1.8	1.8	120.45	1037	1	2	2	2.7571e-07	387900	387900
148	409;614;849;887;968;1391;1392;1550;1568;1569;1593;1613;1857;2272;2306					YKL068W	15	Nucleoporin NUP100/NSP100;Nuclear pore protein NUP100/NSP100	NUP100;NSP100;YKL068W;YKL336	>YKL068W NUP100 SGDID:S000001551, Chr XI from 309843-312722, Verified ORF, "Subunit of the nuclear pore complex (NPC) that is localized to both sides of the pore; contains a repetitive GLFG motif that interacts with mRNA export factor Mex67p and with karyopherin Kap95p; homologous to Nup116p"	Q02629	S000001551	PF04096	Nucleoporin2	Nucleoporin autopeptidase			1	15	15	15	15	15	15	15	15	15	18.2	18.2	18.2	99.987	959	1	18	18	4.1185e-81	26661000	26661000
149	288;905;1252;1265;1358;2459					YKL092C	6	Inhibitory regulator protein BUD2/CLA2;Bud site selection protein 2	BUD2;CLA2;ERC25;YKL092C;YKL424	>YKL092C BUD2 SGDID:S000001575, Chr XI from 269103-265789, reverse complement, Verified ORF, "GTPase activating factor for Rsr1p/Bud1p required for both axial and bipolar budding patterns; mutants exhibit random budding in all cell types"	P33314	S000001575	PF00168;PF00616	C2;RasGAP	C2 domain;GTPase-activator protein for Ras-like GTPase			1	6	6	6	6	6	6	6	6	6	5.3	5.3	5.3	126.66	1104	1	6	6	3.1941e-19	1103800	1103800
150	223;667;685;1882	247		261		YKL101W	4	Probable serine/threonine-protein kinase HSL1	HSL1;YKL101W;YKL453	>YKL101W HSL1 SGDID:S000001584, Chr XI from 248564-253120, Verified ORF, "Nim1p-related protein kinase that regulates the morphogenesis and septin checkpoints; associates with the assembled septin filament; required along with Hsl7p for bud neck recruitment, phosphorylation, and degradation of Swe1p"	P34244;A2NP40	S000001584	PF00069	Pkinase	Protein kinase domain	Ken box		1	4	4	4	4	4	4	4	4	4	3.2	3.2	3.2	169.59	1518	1	4	4	2.0223e-09	506420	506420
151	1634					YKL121W	1	WD repeat-containing protein YKL121W	YKL121W;YKL525	>YKL121W YKL121W SGDID:S000001604, Chr XI from 213786-216344, Uncharacterized ORF, "Putative protein of unknown function"	P32330	S000001604	PF00400	WD40	WD domain, G-beta repeat			1	1	1	1	1	1	1	1	1	1	1.6	1.6	1.6	96.021	852	1	1	1	0.0042757	179730	179730
152	16;313;363;519;561;597;641;850;934;1938;1972;2013;2202;2304;2309;2341	248		203		YKL157W	16	Aminopeptidase 2, mitochondrial;YscII	APE2;LAP1;YKL157W/YKL158W;YKL611/YKL612	>YKL157W APE2 SGDID:S000001640, Chr XI from 154996-155276,155660-158186, Verified ORF, "Zinc-dependent metallopeptidase yscII, may have a role in obtaining leucine from dipeptide substrates; sequence coordinates have changed since RT-PCR analysis showed that the adjacent ORF YKL158W comprises the 5' exon of APE2/YKL157W"	P32454;P36055	S000001640	PF01433	Peptidase_M1	Peptidase family M1			1	16	16	16	16	15	15	16	16	15	21.3	21.3	20.3	105.58	935	1	16	16	2.979e-86	5791500	5791500
153	75;1203;1228					YKL182W	3	Fatty acid synthase subunit beta;3-hydroxypalmitoyl-[acyl-carrier-protein] dehydratase;Enoyl-[acyl-carrier-protein] reductase [NADH];[Acyl-carrier-protein] acetyltransferase;[Acyl-carrier-protein] malonyltransferase;S-acyl fatty acid synthase thioesterase	FAS1;YKL182W	>YKL182W FAS1 SGDID:S000001665, Chr XI from 100676-106831, Verified ORF, "Beta subunit of fatty acid synthetase, which catalyzes the synthesis of long-chain saturated fatty acids; contains acetyltransacylase, dehydratase, enoyl reductase, malonyl transacylase, and palmitoyl transacylase activities"	P07149;Q05747	S000001665	PF00698;PF08354;PF01575	Acyl_transf_1;DUF1729;MaoC_dehydratas	Acyl transferase domain;Domain of unknown function (DUF1729);MaoC like domain			1	3	3	3	3	3	3	3	3	3	1.7	1.7	1.7	228.69	2051	1	3	3	1.3392e-08	443260	443260
154	1632;2147;2176					YKR009C	3	Peroxisomal hydratase-dehydrogenase-epimerase;Multifunctional beta-oxidation protein;2-enoyl-CoA hydratase;D-3-hydroxyacyl-CoA dehydrogenase	FOX2;YKR009C;YK108	>YKR009C FOX2 SGDID:S000001717, Chr XI from 456697-453995, reverse complement, Verified ORF, "Multifunctional enzyme of the peroxisomal fatty acid beta-oxidation pathway; has 3-hydroxyacyl-CoA dehydrogenase and enoyl-CoA hydratase activities"	Q02207	S000001717	PF00106;PF01575	adh_short;MaoC_dehydratas	short chain dehydrogenase;MaoC like domain			1	3	3	3	3	3	3	3	3	3	3.7	3.7	3.7	98.702	900	1	3	3	4.2794e-11	330080	330080
155	353;1284	249		659		YKR010C	2	Topoisomerase 1-associated factor 2	TOF2;YKR010C;YK109	>YKR010C TOF2 SGDID:S000001718, Chr XI from 460882-458567, reverse complement, Verified ORF, "Nonessential mitochondrial protein of unknown function with sequence similarity to Net1p; identified as a topoisomerase I (Top1p) binding protein; displays synthetic genetic interactions with TOP1 and HPR1"	Q02208	S000001718	PF10407	Cytokin_check_N	Cdc14 phosphatase binding protein N-terminus			1	2	2	2	2	2	2	2	2	2	2.7	2.7	2.7	86.365	771	1	2	2	2.4766e-05	228220	228220
156	109;174;347;596;1011;1153;1618;1789;2039	250;251		470;707		YKR029C	9	SET domain-containing protein 3	SET3;YKR029C	>YKR029C SET3 SGDID:S000001737, Chr XI from 499475-497220, reverse complement, Verified ORF, "Defining member of the SET3 histone deacetylase complex which is a meiosis-specific repressor of sporulation genes; necessary for efficient transcription by RNAPII; one of two yeast proteins that contains both SET and PHD domains"	P36124	S000001737	PF00628;PF00856	PHD;SET	PHD-finger;SET domain			1	9	9	9	9	9	9	9	9	9	15	15	15	85.479	751	1	10	10	5.8183e-20	6070200	6070200
157	604;783;1220;1846;2100;2347;2394	252;253		216;517		YKR099W	7	Myb-like DNA-binding protein BAS1	BAS1;YKR099W	>YKR099W BAS1 SGDID:S000001807, Chr XI from 635489-637924, Verified ORF, "Myb-related transcription factor involved in regulating basal and induced expression of genes of the purine and histidine biosynthesis pathways; also involved in regulation of meiotic recombination at specific genes"	P22035	S000001807	PF00249	Myb_DNA-binding	Myb-like DNA-binding domain	Ken box		1	7	7	7	7	7	7	7	7	7	8.9	8.9	8.9	89.603	811	1	7	7	9.3001e-16	1971400	1971400
158	648;653					YLL003W	2	Protein SFI1;Suppressor of fermentation induced loss of stress resistance protein 1	SFI1;YLL003W;L1373	>YLL003W SFI1 SGDID:S000003926, Chr XII from 143200-146040, Verified ORF, "Centrin (Cdc31p)-binding protein required for spindle pole body (SPB) duplication, localizes to the half-bridge of the SPB, required for progression through G(2)-M transition, has similarity to Xenopus laevis XCAP-C"	Q12369	S000003926	PF08457;PF10638	Sfi1;Sfi1_C	Sfi1 spindle body protein;Spindle body associated protein C-terminus			1	2	2	2	2	2	2	2	2	2	2.4	2.4	2.4	112.98	946	1	2	2	0.00017001	159550	159550
159	198;201;584;770;922;1361;1629;1880;1987;2225	254;255;256		286;499;504		YLL008W	10	ATP-dependent RNA helicase DRS1;Deficiency of ribosomal subunits protein 1	DRS1;YLL008W;L1345	>YLL008W DRS1 SGDID:S000003931, Chr XII from 131728-133986, Verified ORF, "Nucleolar DEAD-box protein required for ribosome assembly and function, including synthesis of 60S ribosomal subunits; constituent of 66S pre-ribosomal particles"	P32892	S000003931	PF00270;PF00271	DEAD;Helicase_C	DEAD/DEAH box helicase;Helicase conserved C-terminal domain	Ken box		1	10	10	10	10	10	10	10	10	10	14.1	14.1	14.1	84.842	752	1	10	10	9.9148e-35	5152300	5152300
160	62;81;155;214;239;325;412;987;1064;1183;1386;1387;1621;1661;1687;1813;1908;1992	257;258;259		622;814;817		YLL013C	18	Protein PUF3	PUF3;YLL013C;L1325	>YLL013C PUF3 SGDID:S000003936, Chr XII from 124713-122074, reverse complement, Verified ORF, "Protein of the mitochondrial outer surface, links the Arp2/3 complex with the mitochore during anterograde mitochondrial movement; also binds to and promotes degradation of mRNAs for select nuclear-encoded mitochondrial proteins"	Q07807;Q02601	S000003936	PF00806	PUF	Pumilio-family RNA binding repeat			1	18	18	18	18	18	18	18	18	18	21.3	21.3	21.3	98.067	879	1	20	20	1.3563e-39	15534000	15534000
161	96;805;1131;2209					YLL026W	4	Heat shock protein 104	HSP104;YLL026W;L0948	>YLL026W HSP104 SGDID:S000003949, Chr XII from 88622-91348, Verified ORF, "Heat shock protein that cooperates with Ydj1p (Hsp40) and Ssa1p (Hsp70) to refold and reactivate previously denatured, aggregated proteins; responsive to stresses including: heat, ethanol, and sodium arsenite; involved in [PSI+] propagation"	P31539	S000003949	PF00004;PF07724;PF02861;PF10431	AAA;AAA_2;Clp_N;ClpB_D2-small	ATPase family associated with various cellular activities (AAA);ATPase family associated with various cellular activities (AAA);Clp amino terminal domain;C-terminal, D2-small domain, of ClpB protein			1	4	4	4	4	4	4	4	4	4	5.4	5.4	5.4	102.03	908	1	4	4	8.9799e-30	1106800	1106800
162	93;1359					YLL034C	2	Ribosome biogenesis ATPase RIX7	RIX7;YLL034C	>YLL034C RIX7 SGDID:S000003957, Chr XII from 73145-70632, reverse complement, Verified ORF, "Putative ATPase of the AAA family, required for export of pre-ribosomal large subunits from the nucleus; distributed between the nucleolus, nucleoplasm, and nuclear periphery depending on growth conditions"	Q07844	S000003957	PF00004;PF09336	AAA;Vps4_C	ATPase family associated with various cellular activities (AAA);Vps4 C terminal oligomerisation domain			1	2	2	2	2	2	2	2	2	2	2.5	2.5	2.5	93.068	837	1	2	2	0.00048494	329900	329900
163	2;87;177;196;206;277;319;332;678;723;735;939;1023;1024;1106;1163;1164;1295;1425;1441;1442;1457;1500;1502;1578;1639;1697;1756;1825;1838;1845;1875;1922;1932;1953;2034;2048;2049;2063;2160;2178;2249;2263;2264;2300;2301;2411;2460	260;261;262;263;264;265;266;267;268;269;270;271;272;273;274;275;276;277	4;5;6	204;253;296;298;302;318;458;466;475;485;535;627;676;689;699;705;748;766	812;813;815	YLR045C	48	Protein STU2;Suppressor of tubulin 2	STU2;YLR045C;L2108	>YLR045C STU2 SGDID:S000004035, Chr XII from 237704-235038, reverse complement, Verified ORF, "Microtubule-associated protein (MAP) of the XMAP215/Dis1 family; regulates microtubule dynamics during spindle orientation and metaphase chromosome alignment; interacts with spindle pole body component Spc72p"	P46675	S000004035	PF02985	HEAT	HEAT repeat		PKA;CAMK2;PKA/AKT;CK1	1	48	49	48	49	48	49	48	48	48	52.4	52.4	52.4	100.92	888	1	68	68	1.1659e-194	140440000	140440000
164	79;135;190;191;469;480;485;591;705;726;742;831;908;1091;1281;1412;1473;1575;1822;2074;2291;2384;2426	278;279;280;281;282;283;284;285;286;287		52;162;174;177;179;353;356;788;925;931		YLR067C	23	Pentatricopeptide repeat-containing protein PET309, mitochondrial	PET309;YLR067C;L2189	>YLR067C PET309 SGDID:S000004057, Chr XII from 270711-267814, reverse complement, Verified ORF, "Specific translational activator for the COX1 mRNA, also influences stability of intron-containing COX1 primary transcripts; located in the mitochondrial inner membrane"	P32522	S000004057	PF01535	PPR	PPR repeat			1	23	23	23	23	23	23	23	23	23	24.9	24.9	24.9	112.64	965	1	25	25	2.4652e-80	11647000	11647000
165	25;91;354;581;695;699;709;714;757;775;819;834;853;930;1118;1150;1174;1187;1241;1319;1328;1511;1572;1573;1599;1624;1706;1890;1897;1898;1902;2092;2093;2108;2114;2119;2273;2404;2415;2457	288;289;290;291;292;293;294;295;296;297;298;299;300;301;302;303;304;305	27	10;21;64;104;174;228;230;234;260;381;676;689;703;722;767;834;1018;1019	1036	YLR071C	40	Mediator of RNA polymerase II transcription subunit 14;Mediator complex subunit 14;Glucose repression regulatory protein 1	RGR1;MED14;YLR071C	>YLR071C RGR1 SGDID:S000004061, Chr XII from 278627-275379, reverse complement, Verified ORF, "Subunit of the RNA polymerase II mediator complex; associates with core polymerase subunits to form the RNA polymerase II holoenzyme; required for glucose repression, HO repression, RME1 repression and sporulation"	P19263;Q07999	S000004061	PF08638	MED14	Mediator complex subunit MED14		PKA;CAMK2;FHA KAPP	1	40	41	40	41	40	41	40	40	40	40.9	40.9	40.9	123.36	1082	1	48	48	4.736e-251	89394000	89394000
166	761;1294					YLR095C	2	ISWI one complex protein 2	IOC2;YLR095C	>YLR095C IOC2 SGDID:S000004085, Chr XII from 332116-329678, reverse complement, Verified ORF, "Member of a complex (Isw1b) with Isw1p and Ioc4p that exhibits nucleosome-stimulated ATPase activity and acts within coding regions to coordinate transcription elongation with termination and processing, contains a PHD finger motif"	Q12072	S000004085						1	2	2	2	2	2	2	2	2	2	2.6	2.6	2.6	93.445	812	1	2	2	1.8126e-06	471350	471350
167	70;455;462;568;780;965;1268;1314;1485;1617;1833	306		295		YLR114C	11	Protein AVL9;APL2 VPS1 synthetic lethal protein 9	AVL9;YLR114C;L2941	>YLR114C AVL9 SGDID:S000004104, Chr XII from 377239-374945, reverse complement, Verified ORF, "Conserved protein involved in exocytic transport from the Golgi; mutation is synthetically lethal with apl2 vps1 double mutation; member of a protein superfamily with orthologs in diverse organisms"	Q12500	S000004104	PF09794	Avl9	Transport protein Avl9			1	11	11	11	11	11	11	11	11	11	15.8	15.8	15.8	86.425	764	1	11	11	1.6223e-43	6473100	6473100
168	808;839;879;1379;1592;2016;2447					YLR115W	7	Cleavage factor two protein 2;105 kDa protein associated with polyadenylation factor I	CFT2;YDH1;YLR115W;L2946	>YLR115W CFT2 SGDID:S000004105, Chr XII from 377986-380565, Verified ORF, "Subunit of the mRNA cleavage and polyadenlylation factor (CPF); required for pre-mRNA cleavage, polyadenylation and poly(A) site recognition, 43% similarity with the mammalian CPSF-100 protein."	Q12102;Q7LI77	S000004105						1	7	7	7	7	7	7	7	7	7	9.2	9.2	9.2	96.253	859	1	7	7	4.0951e-31	1968200	1968200
169	39;161;292;295;333;439;441;483;542;682;840;903;1004;1060;1805;1870;2305;2334;2395;2440	307;308;309;310;311;312		238;240;404;594;788;795		YLR127C	20	Anaphase-promoting complex subunit 2	APC2;RSI1;YLR127C;L3105;L3108	>YLR127C APC2 SGDID:S000004117, Chr XII from 398320-395759, reverse complement, Verified ORF, "Subunit of the Anaphase-Promoting Complex/Cyclosome (APC/C), which is a ubiquitin-protein ligase required for degradation of anaphase inhibitors, including mitotic cyclins, during the metaphase/anaphase transition; similar to cullin Cdc53p"	Q12440;Q2VQX4;Q7LGV7	S000004117	PF08672;PF00888	APC2;Cullin	Anaphase promoting complex (APC) subunit 2;Cullin family			1	20	20	20	20	20	20	20	20	20	24.7	24.7	24.7	99.977	853	1	22	22	3.1938e-58	18301000	18301000
170	182;188;326;416;494;655;711;719;1181;1258;1454;1685;1840;2180;2226;2368	313;314;315;316;317	7;28	64;71;394;736;789	62;73	YLR148W	16	Vacuolar membrane protein PEP3;Vacuolar protein sorting-associated protein 18;Vacuolar morphogenesis protein 8;Vacuolar protein-targeting protein 18;Carboxypeptidase Y-deficient protein 3	PEP3;VAM8;VPS18;VPT18;YLR148W;L9634.2	>YLR148W PEP3 SGDID:S000004138, Chr XII from 434642-437398, Verified ORF, "Component of CORVET tethering complex; vacuolar peripheral membrane protein that promotes vesicular docking/fusion reactions in conjunction with SNARE proteins, required for vacuolar biogenesis"	P27801	S000004138	PF00637;PF05131	Clathrin;Pep3_Vps18	Region in Clathrin and VPS;Pep3/Vps18/deep orange family		CK1	1	16	17	16	17	16	17	16	16	16	22	22	22	107.4	918	1	17	17	4.4469e-86	8868900	8868900
171	48;77;92;247;659;1405;1498;2409	318		350		YLR182W	8	Regulatory protein SWI6;Cell-cycle box factor subunit SWI6;Trans-acting activator of HO endonuclease gene;MBF subunit P90	SWI6;YLR182W;L9470.8	>YLR182W SWI6 SGDID:S000004172, Chr XII from 517942-520353, Verified ORF, "Transcription cofactor, forms complexes with DNA-binding proteins Swi4p and Mbp1p to regulate transcription at the G1/S transition; involved in meiotic gene expression; localization regulated by phosphorylation; potential Cdc28p substrate"	P09959	S000004172	PF00023	Ank	Ankyrin repeat			1	8	8	8	8	8	8	8	8	8	10.8	10.8	10.8	90.559	803	1	9	9	1.9957e-48	3918300	3918300
172	425;557;1246;1990					YLR189C	4	Sterol 3-beta-glucosyltransferase;Autophagy-related protein 26;UDP-glycosyltransferase 51	ATG26;UGT51;YLR189C	>YLR189C ATG26 SGDID:S000004179, Chr XII from 534395-530799, reverse complement, Verified ORF, "UDP-glucose:sterol glucosyltransferase, conserved enzyme involved in synthesis of sterol glucoside membrane lipids, involved in autophagy"	Q06321	S000004179	PF03033;PF02893;PF00169	Glyco_transf_28;GRAM;PH	Glycosyltransferase family 28 N-terminal domain;GRAM domain;PH domain			1	4	4	4	4	4	4	4	4	4	3.8	3.8	3.8	136.05	1198	1	4	4	3.6265e-10	445110	445110
173	877;936					YLR207W	2	ERAD-associated E3 ubiquitin-protein ligase component HRD3;HMG-CoA reductase degradation protein 3	HRD3;YLR207W	>YLR207W HRD3 SGDID:S000004197, Chr XII from 556790-559291, Verified ORF, "Resident protein of the ER membrane that plays a central role in ER-associated protein degradation (ERAD), forms HRD complex with Hrd1p and ERAD determinants that engages in lumen to cytosol communication and coordination of ERAD events"	Q05787	S000004197	PF08238	Sel1	Sel1 repeat			1	2	2	2	2	2	2	2	2	2	2.5	2.5	2.5	95.48	833	1	2	2	7.5373e-05	179720	179720
174	139;525;1019;1031;1343;1459;1574;1641;1728;1745;1762;1770;1771;1814;1904;1909;1945;1950;2037;2095;2245;2246;2270;2375;2462	319;320;321;322	8;9;10;11;29	125;128;344;460	57;80;82;392;646	YLR219W	25	Meiotic sister-chromatid recombination protein 3	MSC3;YLR219W	>YLR219W MSC3 SGDID:S000004209, Chr XII from 574153-576339, Verified ORF, "Protein of unknown function, green fluorescent protein (GFP)-fusion protein localizes to the cell periphery; msc3 mutants are defective in directing meiotic recombination events to homologous chromatids; potential Cdc28p substrate"	Q05812;Q7LIF4	S000004209					PKA;CAMK2;PKA/AKT;NEK6;CK1	1	25	29	25	29	25	29	25	25	25	36	36	36	80.529	728	1	42	42	5.1635e-289	83193000	83193000
175	149					YLR249W	1	Elongation factor 3A;Translation elongation factor 3A;Eukaryotic elongation factor 3;Yeast elongation factor 3	YEF3;EFC1;TEF3;YEF3A;YLR249W;L9672.5	>YLR249W YEF3 SGDID:S000004239, Chr XII from 636782-639916, Verified ORF, "Translational elongation factor 3, stimulates the binding of aminoacyl-tRNA (AA-tRNA) to ribosomes by releasing EF-1 alpha from the ribosomal complex; contains two ABC cassettes; binds and hydrolyses ATP"	P16521;O93815;Q06558	S000004239	PF00005;PF02985	ABC_tran;HEAT	ABC transporter;HEAT repeat			1	1	1	1	1	1	1	1	1	1	1.2	1.2	1.2	115.94	1044	1	1	1	1.3172e-15	229210	229210
176	1160					YLR259C	1	Heat shock protein 60, mitochondrial;Stimulator factor I 66 kDa component;P66;CPN60	HSP60;MIF4;YLR259C;L8479.10	>YLR259C HSP60 SGDID:S000004249, Chr XII from 665004-663286, reverse complement, Verified ORF, "Tetradecameric mitochondrial chaperonin required for ATP-dependent folding of precursor polypeptides and complex assembly; prevents aggregation and mediates protein refolding after heat shock; role in mtDNA transmission; similarity to groEL"	P19882	S000004249	PF00118	Cpn60_TCP1	TCP-1/cpn60 chaperonin family			1	1	1	1	1	1	1	1	1	1	1.9	1.9	1.9	60.751	572	1	1	1	0.04373	0	0
177	17;24;73;90;111;112;113;245;281;512;514;520;598;613;633;634;1014;1044;1242;1394;1413;1508;1544;1622;1653;1662;1785;1819;1842;1929;1930;1936;1937;2007;2106;2159;2168;2378;2379	323;324;325;326		36;48;617;655		YLR335W	39	Nucleoporin NUP2;Nuclear pore protein NUP2;p95	NUP2;YLR335W;L8300.9	>YLR335W NUP2 SGDID:S000004327, Chr XII from 797430-799592, Verified ORF, "Nucleoporin involved in nucleocytoplasmic transport, binds to either the nucleoplasmic or cytoplasmic faces of the nuclear pore complex depending on Ran-GTP levels; also has a role in chromatin organization"	P32499;Q06130	S000004327	PF00638	Ran_BP1	RanBP1 domain	Ken box		1	39	39	39	39	39	39	39	39	39	69.4	69.4	69.4	77.88	720	1	53	53	3.3238e-264	162380000	162380000
178	13;269;279;364;710;801;838;1037;1063;1669;1809;1957;2078;2150;2339;2408	327;328;329;330;331;332;333		139;391;397;420;597;599;812		YLR347C	16	Importin subunit beta-1;Karyopherin subunit beta-1;Karyopherin-95;Importin-95	KAP95;YLR347C;L8300.15	>YLR347C KAP95 SGDID:S000004339, Chr XII from 826412-823827, reverse complement, Verified ORF, "Karyopherin beta, forms a dimeric complex with Srp1p (Kap60p) that mediates nuclear import of cargo proteins via a nuclear localization signal (NLS), interacts with nucleoporins to guide transport across the nuclear pore complex"	Q06142	S000004339	PF02985;PF03810	HEAT;IBN_N	HEAT repeat;Importin-beta N-terminal domain			1	16	16	16	16	16	16	16	16	16	25.9	25.9	25.9	94.775	861	1	19	19	2.1413e-71	24725000	24725000
179	371		12		295	YLR357W	1	Chromatin structure-remodeling complex subunit RSC2;RSC complex subunit RSC2;Remodel the structure of chromatin complex subunit 2	RSC2;YLR357W;L9638.1	>YLR357W RSC2 SGDID:S000004349, Chr XII from 841330-843999, Verified ORF, "Component of the RSC chromatin remodeling complex; required for expression of mid-late sporulation-specific genes; involved in telomere maintenance"	Q06488	S000004349	PF01426;PF00439	BAH;Bromodomain	BAH domain;Bromodomain			1	1	1	1	1	1	1	1	1	1	1.7	1.7	1.7	102.3	889	1	1	1	0.065576	0	0
180	1157;1321					YLR373C	2	Vacuolar import and degradation protein 22	VID22;YLR373C	>YLR373C VID22 SGDID:S000004365, Chr XII from 871366-868661, reverse complement, Verified ORF, "Glycosylated integral membrane protein localized to the plasma membrane; plays a role in fructose-1,6-bisphosphatase (FBPase) degradation; involved in FBPase transport from the cytosol to Vid (vacuole import and degradation) vesicles"	Q05934	S000004365						1	2	2	2	2	2	2	2	2	2	2.2	2.2	2.2	102.5	901	1	2	2	0.00030521	311520	311520
181	760;1357;1393;1506;1828	334;335		599;781		YLR382C	5	Leucyl-tRNA synthetase, mitochondrial;Leucine--tRNA ligase	NAM2;MSL1;YLR382C;L3502.6	>YLR382C NAM2 SGDID:S000004374, Chr XII from 884751-882067, reverse complement, Verified ORF, "Mitochondrial leucyl-tRNA synthetase, also has a direct role in splicing of several mitochondrial group I introns; indirectly required for mitochondrial genome maintenance"	P11325	S000004374	PF09334	tRNA-synt_1g	tRNA synthetases class I (M)			1	5	5	5	5	5	5	5	5	5	6.2	6.2	6.2	101.92	894	1	6	6	1.8717e-11	1687000	1687000
182	272;440;536;927;1293;2193;2222	336		59		YLR386W	7	Vacuole morphology and inheritance protein 14;Swollen vacuole phenotype 2 protein	VAC14;SVP2;YLR386W;L3502.1	>YLR386W VAC14 SGDID:S000004378, Chr XII from 893628-896270, Verified ORF, "Protein involved in regulated synthesis of PtdIns(3,5)P(2), in control of trafficking of some proteins to the vacuole lumen via the MVB, and in maintenance of vacuole size and acidity; interacts with Fig4p; activator of Fab1p"	Q06708	S000004378	PF02985	HEAT	HEAT repeat			1	7	7	7	7	7	7	7	7	7	8.3	8.3	8.3	99.771	880	1	7	7	3.2382e-43	2631500	2631500
183	311					YLR407W	1	Uncharacterized protein YLR407W	YLR407W	>YLR407W YLR407W SGDID:S000004399, Chr XII from 932966-933655, Uncharacterized ORF, "Putative protein of unknown function; YLR407W is not an essential gene"	Q06070	S000004399						1	1	1	1	1	1	1	1	1	1	5.7	5.7	5.7	25.686	229	1	1	1	0.075298	175560	175560
184	1;33;34;110;268;296;297;299;300;372;392;394;468;578;606;611;637;730;740;822;869;911;931;972;1099;1100;1104;1208;1254;1432;1458;1503;1547;1554;1628;1678;1776;1783;2015;2294;2298;2299	337;338;339;340;341		401;413;455;771;873		YML010W	42	Transcription elongation factor SPT5;Chromatin elongation factor SPT5	SPT5;YML010W;YM9571.08	>YML010W SPT5 SGDID:S000004470, Chr XIII from 247677-250868, Verified ORF, "Protein that forms a complex with Spt4p and mediates both activation and inhibition of transcription elongation; Spt4p-Spt5p complex also plays a role in pre-mRNA processing"	P27692	S000004470	PF00467;PF03439	KOW;Supt5	KOW motif;Supt5 repeat			1	42	42	42	42	42	42	42	42	42	41.2	41.2	41.2	115.65	1063	1	53	53	6.8057e-275	177390000	177390000
185	302;432;605;982;1147;1230;1273;1474;2196	342;343;344;345		427;522;523;670		YML061C	9	DNA repair and recombination protein PIF1;ATP-dependent helicase PIF1;Telomere stability protein 1	PIF1;TST1;YML061C;YM9958.01C	>YML061C PIF1 SGDID:S000004526, Chr XIII from 151532-148953, reverse complement, Verified ORF, "DNA helicase involved in telomere formation and elongation; acts as a catalytic inhibitor of telomerase; also plays a role in repair and recombination of mitochondrial DNA"	P07271	S000004526						1	9	9	9	9	9	9	9	9	9	13	13	13	97.681	859	1	9	9	2.6742e-36	4825100	4825100
186	477;1383					YML100W	2	Trehalose synthase complex regulatory subunit TSL1;Alpha,alpha-trehalose-phosphate synthase [UDP-forming] 123 kDa subunit	TSL1;YML100W	>YML100W TSL1 SGDID:S000004566, Chr XIII from 70624-73920, Verified ORF, "Large subunit of trehalose 6-phosphate synthase (Tps1p)/phosphatase (Tps2p) complex, which converts uridine-5'-diphosphoglucose and glucose 6-phosphate to trehalose, homologous to Tps3p and may share function"	P38427	S000004566	PF00982;PF02358	Glyco_transf_20;Trehalose_PPase	Glycosyltransferase family 20;Trehalose-phosphatase			1	2	2	2	2	2	2	2	2	2	2.1	2.1	2.1	123.02	1098	1	2	2	4.0472e-15	294780	294780
187	1166					YMR033W	1	Actin-like protein ARP9;Chromatin structure-remodeling complex protein ARP9;SWI/SNF complex component ARP9	ARP9;SWP59;YMR033W;YM9973.07	>YMR033W ARP9 SGDID:S000004636, Chr XIII from 337787-337816,337903-339276, Verified ORF, "Component of both the SWI/SNF and RSC chromatin remodeling complexes; actin-related protein involved in transcriptional regulation"	Q05123	S000004636						1	1	1	1	1	1	1	1	1	1	2.1	2.1	2.1	53.074	467	1	1	1	4.2747e-08	196740	196740
188	119;136;143;495;897;1015;1054;1291;1322;1323;1443;1523;1577;1589;1655;1792;1843;1996	346;347		864;930		YMR047C	18	Nucleoporin NUP116/NSP116;Nuclear pore protein NUP116/NSP116	NUP116;NSP116;YMR047C;YM9532.12C	>YMR047C NUP116 SGDID:S000004650, Chr XIII from 366704-363363, reverse complement, Verified ORF, "Subunit of the nuclear pore complex (NPC) that is localized to both sides of the pore; contains a repetitive GLFG motif that interacts with mRNA export factor Mex67p and with karyopherin Kap95p; homologous to Nup100p"	Q02630	S000004650	PF04096	Nucleoporin2	Nucleoporin autopeptidase			1	18	18	18	18	18	18	18	18	18	17.5	17.5	17.5	116.23	1113	1	25	25	1.8895e-103	40374000	40374000
189	230;554;660;928;1053;1255;1300;1850;2066;2214;2257;2328					YMR049C	12	Eukaryotic ribosome biogenesis protein 1	ERB1;YMR049C;YM9796.02C	>YMR049C ERB1 SGDID:S000004652, Chr XIII from 370516-368093, reverse complement, Verified ORF, "Protein required for maturation of the 25S and 5.8S ribosomal RNAs; constituent of 66S pre-ribosomal particles; homologous to mammalian Bop1"	Q04660	S000004652	PF08145;PF00400	BOP1NT;WD40	BOP1NT (NUC169) domain;WD domain, G-beta repeat	F box bTrCP		1	12	12	12	12	12	12	12	12	12	18	18	18	91.704	807	1	13	13	8.0224e-92	6275300	6275300
190	579;1447;1463;1775;1967;2420	348;349;350		427;474;626		YMR066W	6	Uncharacterized protein YMR066W	YMR066W;YM9916.05	>YMR066W SOV1 SGDID:S000004670, Chr XIII from 401540-404236, Verified ORF, "Mitochondrial protein of unknown function"	Q04748	S000004670						1	6	6	6	6	6	6	6	6	6	9.4	9.4	9.4	104.75	898	1	6	6	7.4537e-43	2246600	2246600
191	101;827;1186;1630;2185;2389					YMR080C	6	ATP-dependent helicase NAM7;Nuclear accomodation of mitochondria 7 protein;Nonsense-mediated mRNA decay protein 1;Up-frameshift suppressor 1	NAM7;IFS2;MOF4;UPF1;YMR080C;YM9582.05C	>YMR080C NAM7 SGDID:S000004685, Chr XIII from 429626-426711, reverse complement, Verified ORF, "ATP-dependent RNA helicase of the SFI superfamily, required for nonsense mediated mRNA decay and for efficient translation termination at nonsense codons; involved in telomere maintenance"	P30771	S000004685	PF09416	UPF1_Zn_bind	RNA helicase (UPF2 interacting domain)			1	6	6	6	6	6	6	6	6	6	7.8	7.8	7.8	109.43	971	1	7	7	1.2574e-33	1492300	1492300
192	733;1218					YMR102C	2	WD repeat-containing protein YMR102C	YMR102C;YM9718.01C;YM6228.01C;YM6543.09C	>YMR102C YMR102C SGDID:S000004708, Chr XIII from 472351-469847, reverse complement, Uncharacterized ORF, "Protein of unknown function; transcription is activated by paralogous transcription factors Yrm1p and Yrr1p along with genes involved in multidrug resistance; mutant shows increased resistance to azoles; YMR102C is not an essential gene"	Q03177;Q03138;Q04435	S000004708	PF00400	WD40	WD domain, G-beta repeat			1	2	2	2	2	2	2	2	2	2	2.6	2.6	2.6	94.253	834	1	2	2	1.9573e-08	251140	251140
193	121;189;916;1590;1714;1730	351		714		YMR124W	6	Uncharacterized protein YMR124W	YMR124W;YM8564.06	>YMR124W YMR124W SGDID:S000004731, Chr XIII from 514455-517286, Uncharacterized ORF, "Protein of unknown function; green fluorescent protein (GFP)-fusion protein localizes to the cell periphery, cytoplasm, bud, and bud neck; interacts with Crm1p in two-hybrid assay; YMR124W is not an essential gene"	P39523	S000004731						1	6	6	6	6	6	6	6	6	6	8.1	8.1	8.1	105.91	943	1	7	7	1.1611e-22	1298400	1298400
194	57;2107;2398;2405					YMR125W	4	Nuclear cap-binding protein complex subunit 1;Protein GCR3;Protein STO1;Protein SUT1	CBC1;CBP80;GCR3;STO1;SUT1;YMR125W;YM8564.07;YM9553.01	>YMR125W STO1 SGDID:S000004732, Chr XIII from 517538-517562,517885-520445, Verified ORF, "Large subunit of the nuclear mRNA cap-binding protein complex, interacts with Npl3p to carry nuclear poly(A)+ mRNA to cytoplasm; also involved in nuclear mRNA degradation and telomere maintenance; orthologous to mammalian CBP80"	P34160	S000004732	PF02854;PF09088;PF09090	MIF4G;MIF4G_like;MIF4G_like_2	MIF4G domain;MIF4G like;MIF4G like	F box bTrCP		1	4	4	4	4	4	4	4	4	4	3.6	3.6	3.6	100.02	861	1	4	4	5.5721e-05	1207900	1207900
195	159;183;210;259;298;314;697;766;925;999;1075;1335;1403;1424;1487;1565;1652;1746;1772;1778;1803;2146;2243;2253;2421;2446	352;353;354;355;356		1;479;505;608;802		YMR160W	26	Uncharacterized protein YMR160W	YMR160W;YM8520.09	>YMR160W YMR160W SGDID:S000004770, Chr XIII from 575065-577515, Uncharacterized ORF, "Putative protein of unknown function; green fluorescent protein (GFP)-fusion protein localizes to the membrane of the vacuole; mutant has enhanced sensitivity to overexpression of mutant huntingtin; YMR160W is not an essential gene"	Q03823	S000004770						1	26	26	26	26	26	26	26	26	26	34.9	34.9	34.9	95.096	816	1	33	33	2.0613e-148	50755000	50755000
196	1552;1657					YPL240C;YMR186W	2;2	ATP-dependent molecular chaperone HSP82;Heat shock protein Hsp90 heat-inducible isoform;82 kDa heat shock protein;ATP-dependent molecular chaperone HSC82;Heat shock protein Hsp90 constitutive isoform;82 kDa heat shock cognate protein	HSP82;HSP90;YPL240C;HSC82;YMR186W;YM8010.16	>YPL240C HSP82 SGDID:S000006161, Chr XVI from 98625-96496, reverse complement, Verified ORF, "Cytoplasmic chaperone (Hsp90 family) required for pheromone signaling and negative regulation of Hsf1p; docks with the mitochondrial import receptor Tom70p for preprotein delivery; interacts with co-chaperones Cns1p, Cpr6p, Cpr7p, and Sti1p";>YMR186W HSC82 SGDID:S000004798, Chr XIII from 632354-634471, V…	P02829;P15108	S000006161;S000004798	PF02518;PF00183	HATPase_c;HSP90	Histidine kinase-, DNA gyrase B-, and HSP90-like ATPase;Hsp90 protein			2	2	2	2	2	2	2	2	2	2	2.3	2.3	2.3	81.405	709	1	2	2	0.0017159	112310	112310
197	42;60	191		390		YMR205C	2	6-phosphofructokinase subunit beta;Phosphofructokinase 2;Phosphohexokinase;6PF-1-K subunit beta	PFK2;YMR205C;YM8325.06C	>YMR205C PFK2 SGDID:S000004818, Chr XIII from 674765-671886, reverse complement, Verified ORF, "Beta subunit of heterooctameric phosphofructokinase involved in glycolysis, indispensable for anaerobic growth, activated by fructose-2,6-bisphosphate and AMP, mutation inhibits glucose induction of cell cycle-related genes"	P16862	S000004818	PF00365	PFK	Phosphofructokinase			1	2	2	1	1	1	1	2	1	1	2.4	1.5	1.5	104.62	959	1	1	1	2.4558e-13	248730	248730
198	623;749;1148;1204;1221;2192					YMR229C	6	rRNA biogenesis protein RRP5;Ribosomal RNA-processing protein 5;U3 small nucleolar RNA-associated protein RRP5	RRP5;FMI1;YMR229C;YM9959.11C	>YMR229C RRP5 SGDID:S000004842, Chr XIII from 731122-725933, reverse complement, Verified ORF, "Protein required for the synthesis of both 18S and 5.8S rRNA; C-terminal region is crucial for the formation of 18S rRNA and N-terminal region is required for the 5.8S rRNA; component of small ribosomal subunit (SSU) processosome"	Q05022	S000004842	PF00575	S1	S1 RNA binding domain	Ken box		1	6	6	6	6	6	6	6	6	6	4.2	4.2	4.2	193.13	1729	1	6	6	3.2806e-14	1550800	1550800
199	212;640;891;1000;1034;1810					YMR273C	6	Protein ZDS1;Protein NRC1;RT2GS1	ZDS1;CES1;CKM1;HST1;NRC1;OSS1;STM2;YMR273C;YM8156.15C	>YMR273C ZDS1 SGDID:S000004886, Chr XIII from 813979-811232, reverse complement, Verified ORF, "Protein that interacts with silencing proteins at the telomere, involved in transcriptional silencing; has a role in localization of Bcy1p, a regulatory subunit of protein kinase A; implicated in mRNA nuclear export"	P50111;P41373	S000004886	PF08632	Zds1_C	Sporulation protein Zds1 C terminal region	Ken box		1	6	6	6	6	6	6	6	6	6	7.5	7.5	7.5	103.36	915	1	6	6	1.1212e-08	2116900	2116900
200	1906					YMR293C	1	Probable glutamyl-tRNA(Gln) amidotransferase subunit A, mitochondrial;Loss of respiratory capacity protein 6	LRC6;YMR293C	>YMR293C YMR293C SGDID:S000004907, Chr XIII from 856792-855398, reverse complement, Uncharacterized ORF, "Putative protein similar to bacterial glutamyl-tRNA amidotransferases; may be involved in aerobic respiration; the authentic, non-tagged protein is detected in highly purified mitochondria in high-throughput studies"	Q03557	S000004907	PF01425	Amidase	Amidase			1	1	1	1	1	1	1	1	1	1	1.9	1.9	1.9	50.918	464	1	1	1	0.021486	52063	52063
201	4;610;1283;2314	357		398		YMR302C	4	Mitochondrial escape protein 2;Protein RNA12	YME2;PRP12;RNA12;YMR302C;YM9952.04C	>YMR302C YME2 SGDID:S000004917, Chr XIII from 872624-870072, reverse complement, Verified ORF, "Integral inner mitochondrial membrane protein with similarity to exonucleases; mutants exhibit an increased rate of mitochondrial DNA escape"	P32843	S000004917	PF00076;PF10443	RRM_1;RNA12	RNA recognition motif. (a.k.a. RRM, RBD, or RNP domain);RNA12 protein			1	4	4	4	4	4	4	4	4	4	5.5	5.5	5.5	96.687	850	1	4	4	2.9342e-07	608550	608550
202	1271					YMR304W	1	Ubiquitin carboxyl-terminal hydrolase 15;Ubiquitin thioesterase 15;Ubiquitin-specific-processing protease 15;Deubiquitinating enzyme 15	UBP15;YMR304W;YM9952.06	>YMR304W UBP15 SGDID:S000004920, Chr XIII from 874986-878678, Verified ORF, "Ubiquitin-specific protease that may play a role in ubiquitin precursor processing"	P50101	S000004920	PF00917;PF00443	MATH;UCH	MATH domain;Ubiquitin carboxyl-terminal hydrolase			1	1	1	1	1	1	1	1	1	1	0.4	0.4	0.4	143.56	1230	1	1	1	0.094847	0	0
203	1069;1467;2327	358		633		YMR309C	3	Eukaryotic translation initiation factor 3 93 kDa subunit;eIF3 p93;Nuclear transport protein NIP1;eIF3c	NIP1;YMR309C;YM9924.01C;YM9952.11C	>YMR309C NIP1 SGDID:S000004926, Chr XIII from 895425-892987, reverse complement, Verified ORF, "Subunit of the eukaryotic translation initiation factor 3 (eIF3), involved in the assembly of preinitiation complex and start codon selection"	P32497	S000004926	PF05470;PF01399	eIF-3c_N;PCI	Eukaryotic translation initiation factor 3 subunit 8 N-terminus (eIF3c_N);PCI domain			1	3	3	3	3	3	3	3	3	3	3.8	3.8	3.8	93.203	812	1	3	3	1.453e-14	513200	513200
204	153;413;672;1175;1993;2087;2189	359		787		YNL023C	7	FKBP12-associated protein 1	FAP1;YNL023C;N2812	>YNL023C FAP1 SGDID:S000004968, Chr XIV from 591161-588264, reverse complement, Verified ORF, "Protein that binds to Fpr1p (FKBP12), conferring rapamycin resistance by competing with rapamycin for Fpr1p binding; has similarity to putative transcription factors, including D. melanogaster shuttle craft and human NFX1"	P53971	S000004968	PF01424;PF01422	R3H;zf-NF-X1	R3H domain;NF-X1 type zinc finger			1	7	7	7	7	7	7	7	7	7	9.2	9.2	9.2	108.49	965	1	8	8	3.767e-61	2653300	2653300
205	763;1240	360;361		186;565		YNL041C	2	Conserved oligomeric Golgi complex subunit 6;Component of oligomeric golgi complex 6;Complexed with DOR1 protein 2;Protein SEC37	COG6;COD2;SEC37;TFI2;YNL041C;N2675	>YNL041C COG6 SGDID:S000004986, Chr XIV from 551988-549469, reverse complement, Verified ORF, "Component of the conserved oligomeric Golgi complex (Cog1p through Cog8p), a cytosolic tethering complex that functions in protein trafficking to mediate fusion of transport vesicles to Golgi compartments"	P53959	S000004986	PF06419	COG6	Conserved oligomeric complex COG6			1	2	2	2	2	2	2	2	2	2	2.6	2.6	2.6	96.975	839	1	2	2	1.552e-12	336880	336880
206	1477	362		61		YNL085W	1	Protein MKT1	MKT1;YNL085W;N2302	>YNL085W MKT1 SGDID:S000005029, Chr XIV from 467133-469625, Verified ORF, "Protein that forms a complex with Pbp1p that may mediate posttranscriptional regulation of HO endonuclease; involved in propagation of M2 dsRNA satellite of L-A virus; contains a DTG signature typical of retroviral proteases"	P40850;Q45T81;Q8TF89	S000005029	PF00752	XPG_N	XPG N-terminal domain			1	1	1	1	1	1	1	1	1	1	1	1	1	94.493	830	1	1	1	0.1252	0	0
207	448;986;1156					YNL091W	3	Stress response protein NST1;Negatively-affecting salt tolerance protein 1	NST1;YNL091W;N2231	>YNL091W NST1 SGDID:S000005035, Chr XIV from 452410-456132, Verified ORF, "Protein of unknown function, mediates sensitivity to salt stress; interacts physically with the splicing factor Msl1p and also displays genetic interaction with MSL1"	P53935;Q45TZ3	S000005035						1	3	3	3	3	3	3	3	3	3	2.2	2.2	2.2	141.51	1240	1	3	3	1.7661e-05	904260	904260
208	204;344;403;540;545;621;725;1189;1299;1310;1326;1338;1656;1709;1712;1749;1760;2344	363;364;365		456;542;551		YNL161W	18	Serine/threonine-protein kinase CBK1;Cell wall biosynthesis kinase	CBK1;YNL161W;N1727	>YNL161W CBK1 SGDID:S000005105, Chr XIV from 332599-334869, Verified ORF, "Serine/threonine protein kinase that regulates cell morphogenesis pathways; involved in cell wall biosynthesis, apical growth, proper mating projection morphology, bipolar bud site selection in diploid cells, and cell separation"	P53894	S000005105	PF00069;PF00433	Pkinase;Pkinase_C	Protein kinase domain;Protein kinase C terminal domain			1	18	18	18	18	18	18	18	18	18	26.5	26.5	26.5	86.945	756	1	23	23	6.2771e-118	37943000	37943000
209	696					YNL201C	1	Serine/threonine-protein phosphatase 4 regulatory subunit 3	PSY2;YNL201C;N1366	>YNL201C PSY2 SGDID:S000005145, Chr XIV from 263204-260628, reverse complement, Verified ORF, "Putative subunit of an evolutionarily conserved protein phosphatase complex containing the catalytic subunit Pph3p and the regulatory subunit Psy4p; required for cisplatin and oxaliplatin resistance; localizes to nucleus"	P40164	S000005145	PF04802	DUF625	Protein of unknown function (DUF625)			1	1	1	1	1	1	1	1	1	1	1.3	1.3	1.3	98.052	858	1	1	1	0.0011139	161910	161910
210	436					YNL212W	1	Vacuolar import and degradation protein 27	VID27;YNL212W;N1327	>YNL212W VID27 SGDID:S000005156, Chr XIV from 247462-249810, Verified ORF, "Cytoplasmic protein of unknown function; possibly involved in vacuolar protein degradation; not essential for proteasome-dependent degradation of fructose-1,6-bisphosphatase (FBPase); null mutants exhibit normal growth"	P40157	S000005156	PF08553	VID27	VID27 cytoplasmic protein			1	1	1	1	1	1	1	1	1	1	1.2	1.2	1.2	88.845	782	1	1	1	0.021486	215650	215650
211	2444					YNL221C	1	Ribonucleases P/MRP protein subunit POP1;RNases P/MRP 100.4 kDa subunit;RNA-processing protein POP1	POP1;YNL221C;N1285	>YNL221C POP1 SGDID:S000005165, Chr XIV from 233696-231069, reverse complement, Verified ORF, "Subunit of both RNase MRP, which cleaves pre-rRNA, and nuclear RNase P, which cleaves tRNA precursors to generate mature 5' ends; binds to the RPR1 RNA subunit in RNase P"	P41812	S000005165	PF06978;PF08170	POP1;POPLD	Ribonucleases P/MRP protein subunit POP1;POPLD (NUC188) domain			1	1	1	1	1	1	1	1	1	1	1	1	1	100.39	875	1	1	1	0.079988	83697	83697
212	28;72;115;379;380;429;447;450;492;665;785;865;902;904;935;971;1083;1117;1129;1155;1179;1190;1235;1275;1344;1356;1381;1382;1449;1514;1543;1548;1633;1666;1673;1734;1766;1881;2052;2053;2211;2289;2308;2343	366;367;368;369;370;371;372;373;374;375;376		1;2;8;150;164;175;289;295;510;516;958		YNL236W	13	Mediator of RNA polymerase II transcription subunit 16;Mediator complex subunit 16;Global transcriptional regulator SIN4;YGP1 expression regulatory protein 1;Transcriptional silencing factor 3;SWI4 suppressor protein 5;SNF1 suppressor protein 4	SIN4;BEL2;GAL22;MED16;RYE1;SDI3;SSF5;SSN4;TSF3;YNL236W;N1135	>YNL236W SIN4 SGDID:S000005180, Chr XIV from 206931-209855, Verified ORF, "Subunit of the RNA polymerase II mediator complex; associates with core polymerase subunits to form the RNA polymerase II holoenzyme; contributes to both postive and negative transcriptional regulation; dispensible for basal transcription"	P32259	S000005180						1	44	44	44	44	44	44	44	44	44	49.3	49.3	49.3	111.3	974	1	54	54	4.4706e-204	73932000	73932000
213	69;126;305;524;765;890;1128;1223;1664;2067;2319;2385	377		334		YNL287W	12	Coatomer subunit gamma;Gamma-coat protein	SEC21;YNL287W;N0543	>YNL287W SEC21 SGDID:S000005231, Chr XIV from 91994-94801, Verified ORF, "Gamma subunit of coatomer, a heptameric protein complex that together with Arf1p forms the COPI coat; involved in ER to Golgi transport of selective cargo"	P32074	S000005231	PF01602;PF08752	Adaptin_N;Gamma-COP	Adaptin N terminal region;Coatomer gamma subunit appendage domain			1	12	12	12	12	12	12	12	12	12	14	14	14	104.83	935	1	13	13	1.7026e-55	4185300	4185300
214	859					YNL298W	1	Serine/threonine-protein kinase CLA4	CLA4;YNL298W;N0450	>YNL298W CLA4 SGDID:S000005242, Chr XIV from 68915-71443, Verified ORF, "Cdc42p activated signal transducing kinase of the PAK (p21-activated kinase) family, involved in septin ring assembly and cytokinesis; directly phosphorylates septins Cdc3p and Cdc10p; other yeast PAK family members are Ste20p and Skm1p"	P48562	S000005242	PF00786;PF00169;PF00069	PBD;PH;Pkinase	P21-Rho-binding domain;PH domain;Protein kinase domain			1	1	1	1	1	1	1	1	1	1	1.3	1.3	1.3	93.908	842	1	1	1	1.1311e-07	141370	141370
215	254;784					YOL036W	2	Uncharacterized protein YOL036W	YOL036W	>YOL036W YOL036W SGDID:S000005396, Chr XV from 256744-259029, Uncharacterized ORF, "Protein of unknown function; potential Cdc28p substrate"	Q08206	S000005396						1	2	2	2	2	2	2	2	2	2	3.8	3.8	3.8	84.351	761	1	2	2	1.2195e-09	557690	557690
216	117;157;266;753;1137;1233;1234;1324;1349;1350;1627;1865;1983;2089	378;379;380;381		213;328;731;737		YOL051W	14	Mediator of RNA polymerase II transcription subunit 15;Mediator complex subunit 15;Transcription regulatory protein GAL11;Basal expression activator protein 1;Autonomous replication regulatory protein 3;Defective silencing suppressor protein 4;Ty insertion suppressor protein 13	GAL11;ABE1;MED15;RAR3;SDS4;SPT13;YOL051W	>YOL051W GAL11 SGDID:S000005411, Chr XV from 234939-238184, Verified ORF, "Subunit of the RNA polymerase II mediator complex; associates with core polymerase subunits to form the RNA polymerase II holoenzyme; affects transcription by acting as target of activators and repressors"	P19659;Q08221	S000005411	PF05397	GAL11	Transcription regulatory protein GAL11			1	14	14	14	14	14	14	14	14	14	14.1	14.1	14.1	120.31	1081	1	18	18	1.2273e-108	11386000	11386000
217	391;1864					YOL063C	2	Protein CRT10;Constitutive RNR transcription regulator 10	CRT10;YOL063C	>YOL063C CRT10 SGDID:S000005424, Chr XV from 210265-207392, reverse complement, Verified ORF, "Protein involved in transcriptional regulation of RNR2 and RNR3; expression of the gene is induced by DNA damage and null mutations confer increased resistance to hydroxyurea; N-terminal region has a leucine repeat and a WD40 repeat"	Q08226;Q6B2N4;Q7LGP7	S000005424	PF08728	CRT10	CRT10			1	2	2	2	2	2	2	2	2	2	1.8	1.8	1.8	109.71	957	1	2	2	0.077627	163770	163770
218	328		30		388	YOL140W	1	Acetylornithine aminotransferase, mitochondrial	ARG8;YOL140W	>YOL140W ARG8 SGDID:S000005500, Chr XV from 58759-60030, Verified ORF, "Acetylornithine aminotransferase, catalyzes the fourth step in the biosynthesis of the arginine precursor ornithine"	P18544	S000005500	PF00202	Aminotran_3	Aminotransferase class-III		NEK6	1	1	1	1	1	1	1	1	1	1	3.5	3.5	3.5	46.681	423	1	1	1	0.089247	0	0
219	64;526;530;1201;1260;1278;1719;2186	382;383;384		340;347;664		YOR014W	8	Serine/threonine-protein phosphatase 2A 56 kDa regulatory subunit delta isoform;PP2A, B subunit, B' delta isoform;Protein RTS1;Protein SCS1	RTS1;SCS1;YOR014W;OR26.04	>YOR014W RTS1 SGDID:S000005540, Chr XV from 357674-359947, Verified ORF, "B-type regulatory subunit of protein phosphatase 2A (PP2A); homolog of the mammalian B' subunit of PP2A"	P38903	S000005540	PF01603	B56	Protein phosphatase 2A regulatory B subunit (B56 family)			1	8	8	8	8	8	8	8	8	8	12.4	12.4	12.4	85.334	757	1	8	8	8.6356e-24	4059400	4059400
220	1256;1421;1796;1918;2258	385		452		YOR017W	5	Putative mitochondrial translation system component PET127	PET127;YOR017W;OR26.07	>YOR017W PET127 SGDID:S000005543, Chr XV from 361412-363814, Verified ORF, "Protein with a role in mitochondrial RNA stability and/or processing, located in the mitochondrial membrane"	P32606	S000005543	PF08634	Pet127	Mitochondrial protein Pet127			1	5	5	5	5	5	5	5	5	5	8.4	8.4	8.4	93.406	800	1	5	5	2.9245e-61	1517500	1517500
221	9;86;1430;1560;2177	386		1		YOR018W	5	Protein ROD1;Resistance to o-dinitrobenzene protein 1	ROD1;YOR018W;OR26.08	>YOR018W ROD1 SGDID:S000005544, Chr XV from 364369-366882, Verified ORF, "Membrane protein; overexpression confers resistance to the GST substrate o-dinitrobenzene as well as to zinc and calcium; contains 2 PY motifs, which are required for Rod1p interaction with Rsp5p, a hect-type ubiquitin ligase"	Q02805;Q12475	S000005544	PF02752;PF00339	Arrestin_C;Arrestin_N	Arrestin (or S-antigen), C-terminal domain;Arrestin (or S-antigen), N-terminal domain			1	5	5	5	5	5	5	5	5	5	8	8	8	92.348	837	1	5	5	7.667e-13	2259800	2259800
222	220;1108					YOR038C	2	Protein HIR2;Histone transcription regulator 2	HIR2;YOR038C;OR26.31	>YOR038C HIR2 SGDID:S000005564, Chr XV from 405388-402761, reverse complement, Verified ORF, "Non-essential transcriptional corepressor involved in the cell cycle-regulated transcription of histone H2A, H2B, H3, and H4 genes; recruits Swi-Snf complexes to histone gene promoters; promotes heterochromatic gene silencing with Asf1p"	P32480	S000005564	PF07569;PF00400	Hira;WD40	TUP1-like enhancer of split;WD domain, G-beta repeat			1	2	2	2	2	2	2	2	2	2	2.6	2.6	2.6	98.444	875	1	2	2	3.6803e-09	332140	332140
223	140;175;349;375;395;396;580;582;619;668;669;793;796;797;893;960;970;978;1001;1002;1010;1036;1038;1039;1041;1050;1250;1251;1330;1332;1371;1372;1481;1482;1483;1507;1691;1742;1750;1780;1781;1844;1874;1943;1944;1984;2003;2004;2099;2136;2137;2207;2266	387;388;389;390;391;392	13;14;15;16;17;18;19;20;21;22;23;24;31;32	33;118;336;352;357;462	148;151;157;159;162;421;423;479;482;486;487;518;522;527	YOR073W	53	Shugoshin	SGO1;YOR073W;YOR29-24	>YOR073W SGO1 SGDID:S000005599, Chr XV from 464773-466545, Verified ORF, "Component of the spindle checkpoint, involved in sensing lack of tension on mitotic chromosomes; protects centromeric Rec8p at meiosis I; required for accurate chromosomal segregation at meiosis II and for mitotic chromosome stability"	Q08490;O00031	S000005599	PF07557;PF07558	Shugoshin_C;Shugoshin_N	Shugoshin C terminus;N-terminal coiled-coil region of kinetochore-attachment protein		CK1;GSK3;CDK2;CDK1;PKA;AURORA;AURORA-A;Polo box;CK2;CAMK2;PKA/AKT;FHA KAPP	1	53	67	53	67	53	67	53	53	53	63.9	63.9	63.9	66.705	590	1	139	139	0	2160900000	2160900000
224	12;53;294;360;444;957;991;1059;1076;1238;1274;1304;1423;1659;1665;1740;1769;2116;2123;2143;2151;2238;2284;2331;2357;2358;2390;2453	393;394;395;396;397;398;399;400;401;402		173;444;615;778;789;792;868;1082;1098;1152		YOR151C	28	DNA-directed RNA polymerase II subunit RPB2;DNA-directed RNA polymerase II 140 kDa polypeptide;B150	RPB2;RPB150;RPO22;YOR151C	>YOR151C RPB2 SGDID:S000005677, Chr XV from 616672-612998, reverse complement, Verified ORF, "RNA polymerase II second largest subunit B150, part of central core; similar to bacterial beta subunit"	P08518;Q12738;Q6JEI2;Q7Z9Y0	S000005677	PF04563;PF04561;PF04565;PF04566;PF04567;PF00562;PF04560	RNA_pol_Rpb2_1;RNA_pol_Rpb2_2;RNA_pol_Rpb2_3;RNA_pol_Rpb2_4;RNA_pol_Rpb2_5;RNA_pol_Rpb2_6;RNA_pol_Rpb2_7	RNA polymerase beta subunit;RNA polymerase Rpb2, domain 2;RNA polymerase Rpb2, domain 3;RNA polymerase Rpb2, domain 4;RNA polymerase Rpb2, domain 5;RNA polymerase Rpb2, domain 6;RNA polymerase Rpb2, domain 7			1	28	28	28	28	28	28	28	28	28	25	25	25	138.75	1224	1	30	30	7.4741e-119	17586000	17586000
225	1071;1136;1360;1388;1650;2205	403		127		YOR168W	6	Glutaminyl-tRNA synthetase;Glutamine--tRNA ligase	GLN4;YOR168W;O3601	>YOR168W GLN4 SGDID:S000005694, Chr XV from 649304-651733, Verified ORF, "Glutamine tRNA synthetase, monomeric class I tRNA synthetase that catalyzes the specific glutaminylation of tRNA(Glu); N-terminal domain proposed to be involved in enzyme-tRNA interactions"	P13188;Q12005	S000005694	PF00749;PF03950;PF04558;PF04557	tRNA-synt_1c;tRNA-synt_1c_C;tRNA_synt_1c_R1;tRNA_synt_1c_R2	tRNA synthetases class I (E and Q), catalytic domain;tRNA synthetases class I (E and Q), anti-codon binding domain;Glutaminyl-tRNA synthetase, non-specific RNA binding region part 1;Glutaminyl-tRNA synthetase, non-specific RNA binding region part 2			1	6	6	6	6	6	6	6	6	6	7.5	7.5	7.5	93.132	809	1	6	6	4.5392e-16	1992600	1992600
226	318;385;521;534;900;2036;2064	404		388		YOR178C	7	Serine/threonine-protein phosphatase 1 regulatory subunit GAC1	GAC1;YOR178C	>YOR178C GAC1 SGDID:S000005704, Chr XV from 670242-667861, reverse complement, Verified ORF, "Regulatory subunit for Glc7p type-1 protein phosphatase (PP1), tethers Glc7p to Gsy2p glycogen synthase, binds Hsf1p heat shock transcription factor, required for induction of some HSF-regulated genes under heat shock"	P28006;Q08551	S000005704	PF03370	CBM_21	Putative phosphatase regulatory subunit			1	7	7	7	7	7	7	7	7	7	10	10	10	88.532	793	1	7	7	3.7256e-29	2483300	2483300
227	15;52;321;322;523;547;942;1249;2024;2204;2419	405		231		YOR204W;YPL119C	11;4	ATP-dependent RNA helicase DED1;DEAD box protein 1	DED1;SPP81;YOR204W	>YOR204W DED1 SGDID:S000005730, Chr XV from 722912-724726, Verified ORF, "ATP-dependent DEAD (Asp-Glu-Ala-Asp)-box RNA helicase, required for translation initiation of all yeast mRNAs; mutations in human DEAD-box DBY are a frequent cause of male infertility"	P06634	S000005730	PF00270;PF00271	DEAD;Helicase_C	DEAD/DEAH box helicase;Helicase conserved C-terminal domain			2	11	11	11	11	11	11	11	11	11	20.4	20.4	20.4	65.552	604	1	11	11	1.6542e-91	5120300	5120300
228	11;58;236;841;984;995;1006;1098;1105;1109;1227;1243;1440;1484;1535;1643;1679;1713;1741;2035;2105;2165;2262;2360	406;407;408;409;410;411		52;233;350;399;488;558		YOR217W	24	Replication factor C subunit 1;Activator 1 95 kDa subunit;Cell division control protein 44	RFC1;CDC44;YOR217W;YOR50-7	>YOR217W RFC1 SGDID:S000005743, Chr XV from 749302-751887, Verified ORF, "Subunit of heteropentameric Replication factor C (RF-C), which is a DNA binding protein and ATPase that acts as a clamp loader of the proliferating cell nuclear antigen (PCNA) processivity factor for DNA polymerases delta and epsilon"	P38630	S000005743	PF00004;PF00533;PF08519	AAA;BRCT;RFC1	ATPase family associated with various cellular activities (AAA);BRCA1 C Terminus (BRCT) domain;Replication factor RFC1 C terminal domain	Ken box		1	24	24	24	24	24	24	24	24	24	29.3	29.3	29.3	94.902	861	1	26	26	3.9661e-163	25167000	25167000
229	123;127;350;493;748;830;847;874;1052;1121;1345;1609;1616;1735;1738;2400	412;413;414		166;562;760		YOR233W	16	Serine/threonine-protein kinase KIN4	KIN4;KIN3;KIN31;YOR233W;O5220	>YOR233W KIN4 SGDID:S000005759, Chr XV from 775847-778249, Verified ORF, "Serine/threonine protein kinase that inhibits the mitotic exit network (MEN) when the spindle position checkpoint is activated; localized asymmetrically to mother cell cortex, spindle pole body and bud neck"	Q01919	S000005759	PF00069	Pkinase	Protein kinase domain			1	16	16	16	16	16	16	16	16	16	22	22	22	90.087	800	1	18	18	1.3221e-48	8893500	8893500
230	108;643;963;1097;1161;1222;1802;1970;2256;2410	415;416;417		334;348;699		YOR267C	10	Serine/threonine-protein kinase HRK1;Hygromycin resistance kinase 1	HRK1;YOR267C	>YOR267C HRK1 SGDID:S000005793, Chr XV from 824866-822587, reverse complement, Verified ORF, "Protein kinase implicated in activation of the plasma membrane H(+)-ATPase Pma1p in response to glucose metabolism; plays a role in ion homeostasis"	Q08732;Q07224	S000005793	PF00069	Pkinase	Protein kinase domain			1	10	10	10	10	10	10	10	10	10	13.8	13.8	13.8	85.695	759	1	11	11	4.1084e-39	3593700	3593700
231	21;200;264;340;564;981;996;1016;1158;1182;1211;1312;1444;1464;1494;1545;1668;1692;1710;1744;1795;1826;1841;1860;1966;2080;2156;2247	418;419;420;421;422;423;424;425;426		245;247;293;1015;1022;1026;1053;1294;1433		YOR290C;YIL126W	28;4	Transcription regulatory protein SNF2;ATP-dependent helicase SNF2;SWI/SNF complex component SNF2;Regulatory protein SWI2;Regulatory protein GAM1;Transcription factor TYE3	SNF2;GAM1;RIC1;SWI2;TYE3;YOR290C	>YOR290C SNF2 SGDID:S000005816, Chr XV from 860257-855146, reverse complement, Verified ORF, "Catalytic subunit of the SWI/SNF chromatin remodeling complex involved in transcriptional regulation; contains DNA-stimulated ATPase activity; functions interdependently in transcriptional activation with Snf5p and Snf6p"	P22082	S000005816	PF02178;PF00439;PF00271;PF08880;PF00176	AT_hook;Bromodomain;Helicase_C;QLQ;SNF2_N	AT hook motif;Bromodomain;Helicase conserved C-terminal domain;QLQ;SNF2 family N-terminal domain	Ken box		2	28	28	28	28	28	28	28	28	28	17.9	17.9	17.9	194.05	1703	1	28	28	5.5661e-142	25072000	25072000
232	920					YOR310C	1	Nucleolar protein NOP58;Nucleolar protein NOP5	NOP58;NOP5;YOR310C;O6108	>YOR310C NOP58 SGDID:S000005837, Chr XV from 898357-896822, reverse complement, Verified ORF, "Protein involved in pre-rRNA processing, 18S rRNA synthesis, and snoRNA synthesis; component of the small subunit processome complex, which is required for processing of pre-18S rRNA"	Q12499	S000005837	PF01798;PF08156;PF08060	Nop;NOP5NT;NOSIC	Putative snoRNA binding domain;NOP5NT (NUC127) domain;NOSIC (NUC001) domain			1	1	1	1	1	1	1	1	1	1	2	2	2	56.956	511	1	1	1	9.9439e-06	196930	196930
233	14;51;66;107;122;172;227;260;261;282;290;330;365;559;562;574;592;599;789;799;800;803;876;907;909;919;950;975;985;1025;1027;1030;1065;1145;1146;1180;1198;1270;1298;1397;1408;1409;1433;1434;1435;1493;1499;1597;1605;1606;1645;1682;1690;1698;1704;1720;1726;1733;1798;1859;2030;2038;2042;2072;2094;2144;2175;2208;2260;2346;2382;2406;2407;2414;2450;2454	29;427;428;429;430;431;432;433;434;435;436;437;438		124;198;212;275;297;646;655;684;747;772;784;790;1031		YOR326W	76	Myosin-2;Class V unconventional myosin MYO2;Type V myosin heavy chain MYO2;Cell divison control protein 66	MYO2;CDC66;YOR326W;O6167	>YOR326W MYO2 SGDID:S000005853, Chr XV from 925718-930442, Verified ORF, "One of two type V myosin motors (along with MYO4) involved in actin-based transport of cargos; required for the polarized delivery of secretory vesicles, the vacuole, late Golgi elements, peroxisomes, and the mitotic spindle"	P19524	S000005853	PF01843;PF00612;PF00063;PF02736	DIL;IQ;Myosin_head;Myosin_N	DIL domain;IQ calmodulin-binding motif;Myosin head (motor domain);Myosin N-terminal SH3-like domain			1	76	76	76	76	70	70	76	76	70	53.5	53.5	50.2	180.68	1574	1	104	104	0	264190000	264190000
234	10;249;324;421;474;662;663;787;845;896;967;1132;1188;1197;1219;1292;1306;1315;1497;1562;1580;1620;1626;1648;1716;1717;1824;1869;2085;2086;2090;2239;2241;2432	439;440;441;442;443;444;445		332;413;425;445;464;492;923		YPL016W	34	Transcription regulatory protein SWI1;SWI/SNF complex component SWI1;Transcription regulatory protein ADR6;Regulatory protein GAM3	ADR6;GAM3;SWI1;YPL016W;LPA1	>YPL016W SWI1 SGDID:S000005937, Chr XVI from 521011-524955, Verified ORF, "Subunit of the SWI/SNF chromatin remodeling complex, which regulates transcription by remodeling chromosomes; required for transcription of many genes, including ADH1, ADH2, GAL1, HO, INO1 and SUC2"	P09547	S000005937	PF01388	ARID	ARID/BRIGHT DNA binding domain			1	34	34	34	34	34	34	34	34	34	27.9	27.9	27.9	147.94	1314	1	43	43	1.8158e-210	56921000	56921000
235	1364;2231					YPL032C	2	Styryl dye vacuolar localization protein 3	SVL3;YPL032C;P7102.17	>YPL032C SVL3 SGDID:S000005953, Chr XVI from 491362-488885, reverse complement, Verified ORF, "Protein of unknown function, mutant phenotype suggests a potential role in vacuolar function; green fluorescent protein (GFP)-fusion protein localizes to the cell periphery, cytoplasm, bud, and bud neck"	Q03088	S000005953						1	2	2	2	2	2	2	2	2	2	3.2	3.2	3.2	92.143	825	1	2	2	9.0073e-19	768200	768200
236	691;944;1965;1998;2376					YPL106C;YBR169C	5;2	Heat shock protein homolog SSE1;Chaperone protein MSI3	SSE1;MSI3;YPL106C;LPG3C	>YPL106C SSE1 SGDID:S000006027, Chr XVI from 352272-350191, reverse complement, Verified ORF, "ATPase that is a component of the heat shock protein Hsp90 chaperone complex; binds unfolded proteins; member of the heat shock protein 70 (HSP70) family; localized to the cytoplasm"	P32589	S000006027	PF00012	HSP70	Hsp70 protein	Ken box		2	5	5	5	5	5	5	5	5	5	8.4	8.4	8.4	77.365	693	1	5	5	1.4812e-17	1603000	1603000
237	231;647;764;825;1082;1173;1401;1402;1646;1752;2091;2111;2135;2213;2281	446		406		YPL126W	15	NET1-associated nuclear protein 1;U3 small nucleolar RNA-associated protein 17;U three protein 17;U3 protein 17 required for transcription	NAN1;UTP17;YPL126W	>YPL126W NAN1 SGDID:S000006047, Chr XVI from 310209-312899, Verified ORF, "U3 snoRNP protein, component of the small (ribosomal) subunit (SSU) processosome containing U3 snoRNA; required for the biogenesis of18S rRNA"	Q02931	S000006047	PF00400	WD40	WD domain, G-beta repeat			1	15	15	15	15	15	15	15	15	15	18.5	18.5	18.5	101.24	896	1	16	16	1.9885e-44	7536600	7536600
238	1346					YPL150W	1	Putative serine/threonine-protein kinase YPL150W	YPL150W	>YPL150W YPL150W SGDID:S000006071, Chr XVI from 268187-270892, Uncharacterized ORF, "Putative protein kinase of unknown cellular role"	Q12152	S000006071	PF00069	Pkinase	Protein kinase domain			1	1	1	1	1	1	1	1	1	1	0.9	0.9	0.9	100.64	901	1	1	1	0.073562	165800	165800
239	45;487;541;864;883;964;1212;1247;2206;2215	447		186		YPL180W	10	Target of rapamycin complex 1 subunit TCO89;89 kDa TOR complex 1 protein	TCO89;YPL180W	>YPL180W TCO89 SGDID:S000006101, Chr XVI from 205247-207646, Verified ORF, "Subunit of TORC1 (Tor1p or Tor2p-Kog1p-Lst8p-Tco89p), a complex that regulates growth in response to nutrient availability; cooperates with Ssd1p in the maintenance of cellular integrity; deletion strains are hypersensitive to rapamycin"	Q08921	S000006101	PF10452	TCO89	TORC1 subunit TCO89			1	10	10	10	10	10	10	10	10	10	15.3	15.3	15.3	88.844	799	1	10	10	9.3119e-39	3538200	3538200
240	20;169;170;194;499;673;899;1020;1125;1480;1638;2032;2142;2397	448;449;450;451;452		219;223;323;388;484		YPL190C	14	Nuclear polyadenylated RNA-binding protein 3	NAB3;HMD1;YPL190C	>YPL190C NAB3 SGDID:S000006111, Chr XVI from 187724-185316, reverse complement, Verified ORF, "Single stranded RNA binding protein; acidic ribonucleoprotein; required for termination of non-poly(A) transcripts and efficient splicing; interacts with Nrd1p"	P38996;Q07034	S000006111	PF00076	RRM_1	RNA recognition motif. (a.k.a. RRM, RBD, or RNP domain)			1	14	14	14	14	14	14	14	14	14	18.6	18.6	18.6	90.438	802	1	18	18	2.3512e-85	20947000	20947000
241	533;814	453		997		YPL217C	2	Ribosome biogenesis protein BMS1	BMS1;YPL217C	>YPL217C BMS1 SGDID:S000006138, Chr XVI from 143170-139619, reverse complement, Verified ORF, "Essential conserved nucleolar GTP-binding protein required for synthesis of 40S ribosomal subunits and for processing of the 35S pre-rRNA at sites A0, A1, and A2; interacts with Rcl1p, has similarity to Tsr1p"	Q08965	S000006138	PF08142;PF04950;PF08477;PF00004	AARP2CN;DUF663;Miro;AAA	AARP2CN (NUC121) domain;Protein of unknown function (DUF663);Miro-like protein;ATPase family associated with various cellular activities (AAA)			1	2	2	2	2	2	2	2	2	2	1.7	1.7	1.7	135.57	1183	1	2	2	4.4963e-12	695840	695840
242	71;213;423;424;433;478;479;486;491;500;528;707;731;732;880;1049;1115;1138;1185;1217;1236;1248;1296;1510;1537;1561;1642;1695;1779;1876;2096;2251;2280;2303;2437;2451	454;455;456;457;458;459;460;461;462		468;836;861;885;1063;1118;1189;1318;1432		YPL242C	36	Ras GTPase-activating-like protein IQG1;IQGAP-related protein 1;Cytokinesis protein 1	IQG1;CYK1;YPL242C	>YPL242C IQG1 SGDID:S000006163, Chr XVI from 95109-90622, reverse complement, Verified ORF, "Essential protein required for determination of budding pattern, promotes localization of axial markers Bud4p and Cdc12p and functionally interacts with Sec3p, localizes to the contractile ring during anaphase, member of the IQGAP family"	Q12280	S000006163	PF00307;PF00612;PF00616;PF03836	CH;IQ;RasGAP;RasGAP_C	Calponin homology (CH) domain;IQ calmodulin-binding motif;GTPase-activator protein for Ras-like GTPase;RasGAP C-terminus			1	36	36	36	36	36	36	36	36	36	24.9	24.9	24.9	172.83	1495	1	42	42	4.4256e-142	34141000	34141000
243	285;329;1939					YPR019W	3	Cell division control protein 54	CDC54;HCD21;YPR019W;YP9531.13	>YPR019W CDC54 SGDID:S000006223, Chr XVI from 596747-599548, Verified ORF, "Essential helicase component of heterohexameric MCM2-7 complexes which bind pre-replication complexes on DNA and melt the DNA prior to replication; accumulates in the nucleus in G1; homolog of S. pombe Cdc21p"	P30665	S000006223	PF00493	MCM	MCM2/3/5 family			1	3	3	3	3	3	3	3	3	3	3.6	3.6	3.6	105	933	1	3	3	1.5841e-07	412200	412200
244	857;1871					YPR030W	2	Transcription factor CSR2;CHS5 SPA2 rescue protein 2	CSR2;MRG19;YPR030W;YP9367.10	>YPR030W CSR2 SGDID:S000006234, Chr XVI from 627877-631242, Verified ORF, "Nuclear protein with a potential regulatory role in utilization of galactose and nonfermentable carbon sources; overproduction suppresses the lethality at high temperature of a chs5 spa2 double null mutation; potential Cdc28p substrate"	Q12734	S000006234						1	2	2	2	2	2	2	2	2	2	1.9	1.9	1.9	124.85	1121	1	2	2	5.0536e-05	269890	269890
245	863					YPR032W	1	Protein SNI1;Suppressor of RHO3 protein 7	SNI1;SRO7;YPR032W;YP9367.12	>YPR032W SRO7 SGDID:S000006236, Chr XVI from 634120-637221, Verified ORF, "Putative effector of Rab GTPase Sec4p, forms a complex with Sec4p and t-SNARE Sec9p; involved in exocytosis and docking and fusion of post-Golgi vesicles with plasma membrane; homolog of Sro77p and Drosophila lgl tumor suppressor"	Q12038	S000006236	PF08596	Lgl_C	Lethal giant larvae(Lgl) like, C-terminal			1	1	1	1	1	1	1	1	1	1	1.4	1.4	1.4	114.51	1033	1	1	1	0.049851	169750	169750
246	207;504;627;804;1120;1123;1149;1680;1683;1739;1961;1969;2195;2292;2418	242	25	620	876	YPR042C	15	Protein PUF2	PUF2;YPR042C;YP3085.06c;YP9499.01	>YPR042C PUF2 SGDID:S000006246, Chr XVI from 653659-650432, reverse complement, Verified ORF, "Member of the PUF protein family, which is defined by the presence of Pumilio homology domains that confer RNA binding activity; preferentially binds mRNAs encoding membrane-associated proteins"	Q12221;Q02573;Q04142;Q7LH42;Q7LH98	S000006246	PF00806;PF00076	PUF;RRM_1	Pumilio-family RNA binding repeat;RNA recognition motif. (a.k.a. RRM, RBD, or RNP domain)		CK1;GSK3;CDK1	1	15	16	15	16	14	15	15	15	14	19.7	19.7	18.9	119.51	1075	1	21	21	6.0761e-84	27880000	27880000
247	397;446;693;1127					YPR091C	4	Uncharaterized PH domain-containing protein YPR091C	YPR091C	>YPR091C YPR091C SGDID:S000006295, Chr XVI from 718466-716154, reverse complement, Verified ORF, "Putative protein of unknown function; may interact with ribosomes, based on co-purification experiments; green fluorescent protein (GFP)-fusion protein localizes to the endoplasmic reticulum; YPR091C is not an essential gene"	Q06833	S000006295	PF00169;PF10296	PH;DUF2404	PH domain;Putative integral membrane protein conserved region (DUF2404)			1	4	4	4	4	4	4	4	4	4	5.8	5.8	5.8	87.323	770	1	4	4	4.782e-15	1147400	1147400
248	26;32;74;234;262;341;378;431;884;1172;1355;1373;1399;1414;1509;1977;2008;2101;2110;2112;2233;2255;2313;2381;2455	463;464;465;466;467		142;431;493;627;750		YPR160W	25	Glycogen phosphorylase	GPH1;YPR160W;P9584.1	>YPR160W GPH1 SGDID:S000006364, Chr XVI from 861302-864010, Verified ORF, "Non-essential glycogen phosphorylase required for the mobilization of glycogen, activity is regulated by cyclic AMP-mediated phosphorylation, expression is regulated by stress-response elements and by the HOG MAP kinase pathway"	P06738	S000006364	PF00343	Phosphorylase	Carbohydrate phosphorylase	Ken box		1	25	25	25	25	25	25	25	25	25	34.5	34.5	34.5	103.27	902	1	26	26	9.7132e-101	21207000	21207000

## Sheet: Evidence_Orbi_0321_01
Protein Group IDs	Peptide ID	Mod. Peptide ID	MS/MS IDs	Oxidation (M) Site IDs	Phospho (STY) Site IDs	Sequence	Length	Modifications	Modified Sequence	Phospho (STY) Probabilities	Oxidation (M) Probabilities	Phospho (STY) Score Diffs	Oxidation (M) Score Diffs	Phospho (STY)	Oxidation (M)	Acetyl (Protein N-term)	Proteins	Leading Proteins	Leading Razor Protein	Protein Names	Protein Descriptions	Uniprot	Type	Raw File	Gel Slice	Experiment	Charge	m/z	Mass	Uncalibrated - Calibrated m/z [ppm]	Mass Error [ppm]	Uncalibrated Mass Error [ppm]	Elution Time	Calibrated Elution Time	PEP	MS/MS Count	MS/MS Scan Number	Mascot Score	Mascot Delta	Mascot Delta Other Pep.	PTM Score	PTM Delta	PTM Combinatorics	PTM Mascot Conflict	Intensity	Reverse	Contaminant
223	1002	1012	1294		13;14	KLTSNNSPKK	10	Phospho (STY)	_KLTSNNS(ph)PKK_	KLT(0.012)S(0.042)NNS(0.947)PKK		KLT(-19.1)S(-13.58)NNS(13.58)PKK		1	0	0	YOR073W	YOR073W	YOR073W	Shugoshin	>YOR073W SGO1 SGDID:S000005599, Chr XV from 464773-466545, Verified ORF, "Component of the spindle checkpoint, involved in sensing lack of tension on mitotic chromosomes; protects centromeric Rec8p at meiosis I; required for accurate chromosomal segregation at meiosis II and for mitotic chromosome stability"	Q08490;O00031	SILAC-MSMS	Orbi_0321_01	1	A	3	399.539	1195.6	0.27037	-0.081964	0.15146	16.456	16.456	0.96373	1	397	31.45	22.68	22.68	40.554	13.577	3		67038
223	1002	1012	1295		13;14	KLTSNNSPKK	10	Phospho (STY)	_KLTS(ph)NNSPKK_	KLTS(0.997)NNS(0.003)PKK		KLT(-37.59)S(25.64)NNS(-25.64)PKK		1	0	0	YOR073W	YOR073W	YOR073W	Shugoshin	>YOR073W SGO1 SGDID:S000005599, Chr XV from 464773-466545, Verified ORF, "Component of the spindle checkpoint, involved in sensing lack of tension on mitotic chromosomes; protects centromeric Rec8p at meiosis I; required for accurate chromosomal segregation at meiosis II and for mitotic chromosome stability"	Q08490;O00031	SILAC-MSMS	Orbi_0321_01	1	A	2	598.805	1195.6	-0.29165	0.1907	-0.13701	16.43	16.43	1.5138e-05	1	398	36.83	30.94	30.94	133.79	25.645	3		53931
223	1036	1048	1361		15;16	KSLSQDSIPDEPQLR	15	Phospho (STY)	_KS(ph)LSQDSIPDEPQLR_	KS(0.47)LS(0.47)QDS(0.06)IPDEPQLR		KS(0)LS(0)QDS(-8.94)IPDEPQLR		1	0	0	YOR073W	YOR073W	YOR073W	Shugoshin	>YOR073W SGO1 SGDID:S000005599, Chr XV from 464773-466545, Verified ORF, "Component of the spindle checkpoint, involved in sensing lack of tension on mitotic chromosomes; protects centromeric Rec8p at meiosis I; required for accurate chromosomal segregation at meiosis II and for mitotic chromosome stability"	Q08490;O00031	SILAC-MSMS	Orbi_0321_01	1	A	3	598.287	1791.84	-0.15313	-0.089271	-0.26129	69.668	69.668	0.093786	1	4880	20.09	20.09	20.09	59.283	0	3		792960
223	1039	1053	1371		17;18	KSSPLLDITNKSENK	15	Phospho (STY)	_KS(ph)SPLLDITNKSENK_	KS(0.878)S(0.122)PLLDITNKSENK		KS(8.57)S(-8.57)PLLDIT(-72.88)NKS(-74.92)ENK		1	0	0	YOR073W	YOR073W	YOR073W	Shugoshin	>YOR073W SGO1 SGDID:S000005599, Chr XV from 464773-466545, Verified ORF, "Component of the spindle checkpoint, involved in sensing lack of tension on mitotic chromosomes; protects centromeric Rec8p at meiosis I; required for accurate chromosomal segregation at meiosis II and for mitotic chromosome stability"	Q08490;O00031	SILAC-MSMS	Orbi_0321_01	1	A	3	585.296	1752.87	-0.16334	0.39731	0.20365	54.819	54.819	0.0039279	1	3137	15.34	15.34	15.34	82.295	8.5722	4		1126800
223	1330	1351	1758		19	LSNHENNLSHESSFNK	16	Phospho (STY)	_LS(ph)NHENNLSHESSFNK_	LS(0.955)NHENNLS(0.044)HES(0.001)SFNK		LS(13.36)NHENNLS(-13.36)HES(-32.73)S(-36.05)FNK		1	0	0	YOR073W	YOR073W	YOR073W	Shugoshin	>YOR073W SGO1 SGDID:S000005599, Chr XV from 464773-466545, Verified ORF, "Component of the spindle checkpoint, involved in sensing lack of tension on mitotic chromosomes; protects centromeric Rec8p at meiosis I; required for accurate chromosomal segregation at meiosis II and for mitotic chromosome stability"	Q08490;O00031	SILAC-MSMS	Orbi_0321_01	1	A	3	646.278	1935.81	0.08821	0.36757	0.42983	46.852	46.852	0.35706	1	2185	20.3	20.3	20.3	47.469	13.365	4		487520
223	1482	1505	1976		20;21	NAIVNNLSDENSTTRPSK	18	Phospho (STY)	_NAIVNNLSDENSTTRPS(ph)K_	NAIVNNLS(0.169)DENS(0.169)T(0.134)T(0.134)RPS(0.395)K		NAIVNNLS(-3.69)DENS(-3.69)T(-4.7)T(-4.7)RPS(3.69)K		1	0	0	YOR073W	YOR073W	YOR073W	Shugoshin	>YOR073W SGO1 SGDID:S000005599, Chr XV from 464773-466545, Verified ORF, "Component of the spindle checkpoint, involved in sensing lack of tension on mitotic chromosomes; protects centromeric Rec8p at meiosis I; required for accurate chromosomal segregation at meiosis II and for mitotic chromosome stability"	Q08490;O00031	SILAC-MSMS	Orbi_0321_01	1	A	3	680.651	2038.93	0.30731	-0.23095	0.056168	53.182	53.182	0.19487	1	2936	15.75	15.75	15.75	53.546	3.6881	5		5499400
223	1482	1505	1977		20;21	NAIVNNLSDENSTTRPSK	18	Phospho (STY)	_NAIVNNLS(ph)DENSTTRPSK_	NAIVNNLS(0.989)DENS(0.011)TTRPSK		NAIVNNLS(19.63)DENS(-19.63)T(-37.87)T(-46.44)RPS(-69.82)K		1	0	0	YOR073W	YOR073W	YOR073W	Shugoshin	>YOR073W SGO1 SGDID:S000005599, Chr XV from 464773-466545, Verified ORF, "Component of the spindle checkpoint, involved in sensing lack of tension on mitotic chromosomes; protects centromeric Rec8p at meiosis I; required for accurate chromosomal segregation at meiosis II and for mitotic chromosome stability"	Q08490;O00031	SILAC-MSMS	Orbi_0321_01	1	A	2	1020.47	2038.93	0.85566	0.01182	0.84631	53.176	53.176	4.803e-08	1	2953	79.34	79.34	79.34	120.16	19.632	5		561250
223	1447	1468	1040		14;15;31;32	NAIVNNLSDENSTTRPSK	18	Phospho (STY)	_NAIVNNLSDENS(ph)TTRPSK_	NAIVNNLS(0.048)DENS(0.703)T(0.112)T(0.112)RPS(0.024)K	NAIVNNLS(0.048)DENS(0.703)T(0.112)T(0.112)RPS(0.024)K		NAIVNNLS(-11.65)DENS(7.96)T(-7.96)T(-7.96)RPS(-14.59)K	1	1	0	YOR073W	YOR073W	YOR073W	Shugoshin	>YOR073W SGO1 SGDID:S000005599, Chr XV from 464773-466545, Verified ORF, "Component of the spindle checkpoint, involved in sensing lack of tension on mitotic chromosomes; protects centromeric Rec8p at meiosis I; required for accurate chromosomal segregation at meiosis II and for mitotic chromosome stability"	Q08490;O00031	SILAC-MSMS	Orbi_0413_01	3	A	2	680.651	2038.93	0.17112	0.4275	0.57704	48.62	48.62	0.063484	1	3540	19.94	19.94	19.94	61.506	7.9597	5		2645500
223	1742	1766	2313;2314		15;16	RKSLSQDSIPDEPQLR	16	Phospho (STY)	_RKS(ph)LSQDSIPDEPQLR_	RKS(0.844)LS(0.154)QDS(0.002)IPDEPQLR		RKS(7.38)LS(-7.38)QDS(-27.02)IPDEPQLR		1	0	0	YOR073W	YOR073W	YOR073W	Shugoshin	>YOR073W SGO1 SGDID:S000005599, Chr XV from 464773-466545, Verified ORF, "Component of the spindle checkpoint, involved in sensing lack of tension on mitotic chromosomes; protects centromeric Rec8p at meiosis I; required for accurate chromosomal segregation at meiosis II and for mitotic chromosome stability"	Q08490;O00031	SILAC-MSMS	Orbi_0321_01	1	A	3	650.321	1947.94	0.23493	0.23121	0.44623	61.772	61.772	0.088942	2	3977	28.89	28.89	28.89	61.128	7.376	3		13297000
223	1742	1766	2315		15;16	RKSLSQDSIPDEPQLR	16	Phospho (STY)	_RKS(ph)LSQDSIPDEPQLR_	RKS(0.997)LS(0.003)QDSIPDEPQLR		RKS(24.99)LS(-24.99)QDS(-70.61)IPDEPQLR		1	0	0	YOR073W	YOR073W	YOR073W	Shugoshin	>YOR073W SGO1 SGDID:S000005599, Chr XV from 464773-466545, Verified ORF, "Component of the spindle checkpoint, involved in sensing lack of tension on mitotic chromosomes; protects centromeric Rec8p at meiosis I; required for accurate chromosomal segregation at meiosis II and for mitotic chromosome stability"	Q08490;O00031	SILAC-MSMS	Orbi_0321_01	1	A	2	974.978	1947.94	0.73012	-0.51779	0.19311	61.797	61.797	1.8471e-26	1	3985	46	46	46	192.34	24.987	3		429260
223	1780	1807	2367		22;23;31	SCSLSSPTYSK	11	Phospho (STY)	_SCSLSS(ph)PTYSK_	SCSLS(0.003)S(0.497)PT(0.497)YS(0.003)K		S(-74.94)CS(-53.07)LS(-22.84)S(0)PT(0)Y(-30.39)S(-22.84)K		1	0	0	YOR073W	YOR073W	YOR073W	Shugoshin	>YOR073W SGO1 SGDID:S000005599, Chr XV from 464773-466545, Verified ORF, "Component of the spindle checkpoint, involved in sensing lack of tension on mitotic chromosomes; protects centromeric Rec8p at meiosis I; required for accurate chromosomal segregation at meiosis II and for mitotic chromosome stability"	Q08490;O00031	SILAC-MSMS	Orbi_0321_01	1	A	2	648.763	1295.51	0.24497	-0.081313	0.15335	48.383	48.383	7.5457e-05	1	2339	38.19	38.19	38.19	112.01	0	7		7619000
223	1780	1807	2368		22;23;31	SCSLSSPTYSK	11	Phospho (STY)	_SCS(ph)LSSPTYSK_	S(0.002)CS(0.991)LS(0.007)SPTYSK		S(-26.28)CS(21.78)LS(-21.78)S(-41.38)PT(-41.38)Y(-78.01)S(-79.59)K		1	0	0	YOR073W	YOR073W	YOR073W	Shugoshin	>YOR073W SGO1 SGDID:S000005599, Chr XV from 464773-466545, Verified ORF, "Component of the spindle checkpoint, involved in sensing lack of tension on mitotic chromosomes; protects centromeric Rec8p at meiosis I; required for accurate chromosomal segregation at meiosis II and for mitotic chromosome stability"	Q08490;O00031	SILAC-MSMS	Orbi_0321_01	1	A	2	648.763	1295.51	0.22893	-0.1724	0.047411	49.429	49.429	0.00084811	1	2475	34.56	9.9	34.56	100.32	21.781	7		5357800
223	1780	1808	2369		22;23;31	SCSLSSPTYSK	11	Phospho (STY)	_SCS(ph)LSS(ph)PTYSK_	S(0.016)CS(0.984)LS(0.124)S(0.834)PT(0.038)Y(0.004)SK		S(-18.09)CS(18.09)LS(-8.3)S(8.3)PT(-13.48)Y(-22.71)S(-42.01)K		2	0	0	YOR073W	YOR073W	YOR073W	Shugoshin	>YOR073W SGO1 SGDID:S000005599, Chr XV from 464773-466545, Verified ORF, "Component of the spindle checkpoint, involved in sensing lack of tension on mitotic chromosomes; protects centromeric Rec8p at meiosis I; required for accurate chromosomal segregation at meiosis II and for mitotic chromosome stability"	Q08490;O00031	SILAC-MSMS	Orbi_0321_01	1	A	2	688.746	1375.48	0.046149	0.051014	0.081558	50.355	50.355	0.0065543	1	2579	9.78	0.2	9.78	89.474	8.2974	21		127360
223	1781	1809	2370		22;23;24;31;32	SCSLSSPTYSKSYTR	15	Phospho (STY)	_SCSLSSPTYSKS(ph)YTR_	SCSLSSPT(0.001)Y(0.001)S(0.043)KS(0.809)Y(0.031)T(0.115)R		S(-74.56)CS(-68.59)LS(-52.01)S(-45.28)PT(-30.07)Y(-30.07)S(-12.7)KS(8.46)Y(-14.19)T(-8.46)R		1	0	0	YOR073W	YOR073W	YOR073W	Shugoshin	>YOR073W SGO1 SGDID:S000005599, Chr XV from 464773-466545, Verified ORF, "Component of the spindle checkpoint, involved in sensing lack of tension on mitotic chromosomes; protects centromeric Rec8p at meiosis I; required for accurate chromosomal segregation at meiosis II and for mitotic chromosome stability"	Q08490;O00031	SILAC-MSMS	Orbi_0321_01	1	A	3	601.925	1802.75	-0.15119	0.11443	-0.047626	52.873	52.873	0.0059077	1	2907	24.57	24.57	24.57	80.922	8.4564	10		624480
223	1874	1905	2501		15;16	SLSQDSIPDEPQLR	14	Phospho (STY)	_S(ph)LSQDSIPDEPQLR_	S(0.942)LS(0.05)QDS(0.008)IPDEPQLR		S(12.78)LS(-12.78)QDS(-20.75)IPDEPQLR		1	0	0	YOR073W	YOR073W	YOR073W	Shugoshin	>YOR073W SGO1 SGDID:S000005599, Chr XV from 464773-466545, Verified ORF, "Component of the spindle checkpoint, involved in sensing lack of tension on mitotic chromosomes; protects centromeric Rec8p at meiosis I; required for accurate chromosomal segregation at meiosis II and for mitotic chromosome stability"	Q08490;O00031	SILAC-MSMS	Orbi_0321_01	1	A	2	832.88	1663.75	0.68686	-0.087709	0.58327	81.876	81.876	0.031748	1	6172	24.94	0	24.94	68.222	12.783	3		2897700
223	1984	2016	2653		19;24;32	SYTRLSNHENNLSHESSFNK	20	Phospho (STY)	_SYT(ph)RLSNHENNLSHESSFNK_	S(0.044)Y(0.003)T(0.477)RLS(0.477)NHENNLSHESSFNK		S(-10.35)Y(-22.75)T(0)RLS(0)NHENNLS(-39.66)HES(-46.55)S(-46.55)FNK		1	0	0	YOR073W	YOR073W	YOR073W	Shugoshin	>YOR073W SGO1 SGDID:S000005599, Chr XV from 464773-466545, Verified ORF, "Component of the spindle checkpoint, involved in sensing lack of tension on mitotic chromosomes; protects centromeric Rec8p at meiosis I; required for accurate chromosomal segregation at meiosis II and for mitotic chromosome stability"	Q08490;O00031	SILAC-MSMS	Orbi_0321_01	1	A	4	611.771	2443.06	0.014635	-0.27335	-0.28084	51.431	51.431	0.12086	1	2728	19.3	19.3	19.3	53.593	0	7		2491500
